# Supplementary material for: Unveiling Nilaparvata lugens Stål Genes Defining Compatible and Incompatible Interactions with Rice through Transcriptome Analysis and Gene Silencing
Source: Curr Issues Mol Biol. 2023 Aug 16;45(8):6790–803. doi: 10.3390/cimb45080429 (PMC10453277; doi:10.3390/cimb45080429)
Supplement: Supplementary file 1 [file cimb-45-00429-s001.zip › Table S3.xlsx]

## Sheet: Sheet1
Supplementary Table S3. The list of all DEGs identified in the study. The significant upregulation is marked as"Up" while the down regulation is marked as "Down".
GeneID	PTB33_mean	TN1_mean	log2fc	pvalue	padj	Significance	Chrom	GeneStart	GeneEnd	Symbol	Description
LOC111056847	477.66	30.6853	3.96036	3.52e-10	1.39e-07	Up	NW_019107474.1	42938	54131		glutamic acid-rich protein
LOC111048900	35.4595	3.83567	3.20862	8.26e-05	9.09e-05	Up	NW_019106106.1	234602	263631		forkhead box protein C1
LOC111056123	94.9063	10.5481	3.16952	1.48e-05	0.000908595	Up	NW_019107275.1	128753	131888	-	-
LOC111063429	25.0302	2.87675	3.12116	5.5e-15	6.96e-12	Up	NW_019114841.1	667	3829
LOC111063520	25.0302	2.87675	3.12116	7.04e-13	5.57e-10	Up	NW_019115291.1	302	3415	CNOT1
LOC111044585	350.423	46.028	2.92851	3.39e-12	2e-09	Up	NW_019105752.1	670541	704664
LOC111063576	102.207	13.4248	2.92851	2e-12	4.45e-09	Up	NW_019115579.1	1	2189	-	-
LOC111057466	186.684	26.8497	2.79762	9.33e-12	4.55e-09	Up	NW_019107672.1	108002	124022	TRPC1	Ion transport protein
LOC111061820	1076.3	164.934	2.70612	0.000159	0.000952	Up	NW_019110521.1	13593	15537
LOC111045042	42.76	6.71241	2.67136	1.49e-09	4.35e-07	Up	NW_019105552.1	1350613	1402763
LOC111058750	150.181	23.9729	2.64723	6.16e-09	1.59e-06	Up	NW_019108204.1	303	11491	ROPN1L	sperm capacitation
LOC111057469	117.851	19.1783	2.61941	2.46e-08	5.06e-06	Up	NW_019107672.1	131716	153023	TRP	Transient receptor ion channel II
LOC111051439	34.4166	5.7535	2.58059	2.99e-07	4.16e-05	Up	NW_019106425.1	47724	50185	OPN4	7 transmembrane receptor (rhodopsin family)
LOC111056426	89.6916	15.3427	2.54742	1.57e-07	3.91e-06	Up	NW_019107357.1	72795	100614	RMDN1	cellular calcium ion homeostasis
LOC111052350	200.242	34.521	2.5362	9.99e-08	1.62e-05	Up	NW_019106556.1	149644	156905		Belongs to the peptidase S1 family
LOC111048964	33.3736	5.7535	2.5362	1.53e-07	2.36e-05	Up	NW_019106111.1	7991	67486		Nucleoside H+ symporter
LOC111045585	241.959	42.1923	2.51971	9.46e-08	1.55e-05	Up	NW_019105820.1	399519	410754		Phosphoric diester hydrolase activity. It is involved in the biological process described with lipid metabolic process
LOC111059638	42.76	7.67133	2.47871	6.45e-07	7.63e-05	Up	NW_019108669.1	4279	23883
LOC111058179	328.522	60.4117	2.44309	3.42e-07	4.55e-05	Up	NW_019107970.1	64450	66608		Sugar (and other) transporter
LOC111063166	82.3912	15.3427	2.42494	7.74e-07	8.75e-05	Up	NW_019113704.1	280	3109		Male gamete fusion factor
LOC111049997	562.137	106.44	2.40089	8.92e-07	9.82e-05	Up	NW_019106239.1	173368	176353	-	-
LOC111060372	30.2449	5.7535	2.39418	1.56e-06	0.000155413	Up	NW_019109256.1	29820	31516		Zinc finger, C2H2 type
LOC111057705	50.0605	9.58916	2.38419	3.39e-06	0.000296256	Up	NW_019107776.1	135369	142909	PNPLA6
LOC111051498	25.0302	4.79458	2.38419	4.62e-06	0.000374614	Up	NW_019105576.1	510432	522523
LOC111044958	25.0302	4.79458	2.38419	4.69e-06	0.000377778	Up	NW_019105777.1	542760	545820	-	-
LOC111045292	25.0302	4.79458	2.38419	3.98e-06	0.000335697	Up	NW_019105801.1	63834	64969		Zinc finger, C2H2 type
LOC111059701	25.0302	4.79458	2.38419	0.000278	0.0077562	Up	NW_019108707.1	422	41278		Down syndrome cell adhesion
LOC111056849	3746.19	723.023	2.37331	4.97e-06	0.000395495	Up	NW_019107475.1	168649	176019	PHGDH
LOC111059690	79.2624	15.3427	2.36909	5.15e-06	0.000404903	Up	NW_019108702.1	54728	55540
LOC111050424	92.8204	18.2194	2.34897	5.62e-06	0.000430899	Up	NW_019106290.1	36934	249702	ROBO1	Roundabout
LOC111050722	38.5883	7.67133	2.33061	8.35e-06	0.000565142	Up	NW_019106331.1	351439	351972
LOC111045302	965.75	193.701	2.31782	0.000464	0.0111286	Up	NW_019105802.1	166615	170565		Knottins
LOC111059762	28.159	5.7535	2.29108	1.25e-05	0.000790332	Up	NW_019108735.1	18556	41847		Otopetrin
LOC111060195	135.58	27.8086	2.28555	0.00062	0.0134676	Up	NW_019109082.1	34021	45395
LOC111061486	51.1034	10.5481	2.27644	2.13e-05	0.00120636	Up	NW_019110233.1	20841	31827	CLIPB1	Belongs to the peptidase S1 family
LOC111057085	32.3307	6.71241	2.268	0.000669	0.0141408	Up	NW_019107551.1	108903	116340	-	-
LOC111059637	82.3912	17.2605	2.25502	1.92e-05	0.00112106	Up	NW_019108669.1	44084	65398
LOC111059978	95.9492	20.1372	2.2524	5.1e-05	0.0022747	Up	NW_019108902.1	37717	67449	ROBO1	Fibronectin type 3 domain
LOC111045857	10566.9	2230.44	2.24416	2.23e-05	0.00123773	Up	NW_019105837.1	266225	281582	PHGDH
LOC111056449	99.078	21.0962	2.23158	2.39e-05	0.00129902	Up	NW_019105598.1	254628	283831	ROBO1
LOC111056854	31.2878	6.71241	2.2207	2.71e-05	0.00142969	Up	NW_019107477.1	1141	6453	Pld	Phospholipase D Active site motif
LOC111058140	31.2878	6.71241	2.2207	6.54e-05	0.0026871	Up	NW_019107954.1	38207	42068
LOC111060360	31.2878	6.71241	2.2207	3.27e-05	0.00164631	Up	NW_019109247.1	8563	33568	ADCY8
LOC111054673	852.071	184.112	2.21039	0.000968	0.0181847	Up	NW_019106945.1	136844	222163		Domain first found in C1r, C1s, uEGF, and bone morphogenetic protein.
LOC111056095	871.886	188.907	2.20647	3.78e-05	0.00184112	Up	NW_019107264.1	180765	183768	-	-
LOC111048598	39.6312	8.63025	2.19916	3.58e-05	0.00176805	Up	NW_019106076.1	111618	140043		protein tyrosine kinase collagen receptor activity
LOC111051569	3275.83	718.228	2.18935	5.24e-05	0.00231248	Up	NW_019106445.1	175469	233087	TRPC1	Belongs to the transient receptor (TC 1.A.4) family
LOC111061530	91.7775	20.1372	2.18827	4.59e-05	0.00210795	Up	NW_019110270.1	5450	6770
LOC111062116	26.0732	5.7535	2.18005	4.74e-05	0.00215322	Up	NW_019110968.1	12994	19948		Belongs to the semaphorin family
LOC111046009	99.078	22.0551	2.16745	5.51e-05	0.00237569	Up	NW_019105847.1	497419	513799	-	-
LOC111061857	34.4166	7.67133	2.16555	5.65e-05	0.00240737	Up	NW_019110577.1	4009	4731		DNA binding
LOC111048218	38.5883	8.63025	2.16069	0.00133	0.0224182	Up	NW_019106035.1	106539	121111		Homeodomain
LOC111045774	426.557	95.8916	2.15326	8.97e-05	0.00337025	Up	NW_019105832.1	481993	489145
LOC111064558	122.022	27.8086	2.13354	0.00159	0.0249726	Up	NW_019105661.1	415015	415458
LOC111060792	112.636	25.8907	2.12116	9.75e-05	0.00357066	Up	NW_019109636.1	28180	38989
LOC111047237	54.2322	12.4659	2.12116	0.00189	0.0278814	Up	NW_019105947.1	325092	334731	TMEM17	Predicted membrane protein
LOC111045052	37.5453	8.63025	2.12116	0.000299	0.00817446	Up	NW_019105552.1	469984	474196
LOC111064160	25.0302	5.7535	2.12116	0.00206	0.0294864	Up	NW_019105545.1	269549	280772	DLC1	in StAR and phosphatidylcholine transfer protein
LOC111045110	25.0302	5.7535	2.12116	0.000468	0.0111782	Up	NW_019105787.1	687949	688437		Ribosomal protein L33
LOC111053865	25.0302	5.7535	2.12116	0.000155	0.00514137	Up	NW_019106792.1	23443	26078	TFPI2	Tissue factor pathway inhibitor
LOC111045778	190.855	44.1102	2.1133	0.000144	0.00485682	Up	NW_019105832.1	579941	593202
LOC111064061	933.419	215.756	2.11312	0.000208	0.00638491	Up	NW_019105633.1	813616	893435		Carboxylesterase family
LOC111052958	1249.43	291.511	2.09964	0.0002	0.00626373	Up	NW_019106648.1	388	6884	RPS16	Ribosomal protein S9/S16
LOC111058624	135.58	31.6442	2.09913	0.00266	0.0349986	Up	NW_019108143.1	57742	76276	POLQ
LOC111054988	14523.8	3402.24	2.09386	0.000214	0.00650848	Up	NW_019107005.1	185924	198260	Arr2
LOC111058534	44.8458	10.5481	2.08799	0.000395	0.00992443	Up	NW_019108107.1	6590	7689	INTS1	Protein of unknown function (DUF3677)
LOC111055804	40.6741	9.58916	2.08463	0.000267	0.00755771	Up	NW_019107194.1	100494	110546		Transmembrane amino acid transporter protein
LOC111059338	40.6741	9.58916	2.08463	0.00037	0.00950683	Up	NW_019108490.1	72415	80836	ATP6V0D1	Subunit of the integral membrane V0 complex of vacuolar ATPase. Vacuolar ATPase is responsible for acidifying a variety of intracellular compartments in eukaryotic cells, thus providing most of the energy required for transport processes in the vacuolar system
LOC111055601	36.5024	8.63025	2.08052	0.000271	0.0076098	Up	NW_019107137.1	94537	95442
LOC111057910	36.5024	8.63025	2.08052	0.000357	0.00925265	Up	NW_019107857.1	26700	48266		Defective proboscis extension response
LOC111059193	32.3307	7.67133	2.07536	0.000454	0.0109727	Up	NW_019108404.1	55185	85106	MSH5	ATPase domain of DNA mismatch repair MUTS family
LOC111050001	1840.76	439.184	2.06741	1.74e-16	3.14e-13	Up	NW_019106239.1	192739	202801	dp	Calcium ion binding
LOC111045765	245.088	58.4939	2.06694	0.000401	0.0100082	Up	NW_019105832.1	429202	444856
LOC111064620	47.9746	11.507	2.05976	0.00094	0.0177772	Up	NW_019105664.1	493428	497423
LOC111048392	43.8029	10.5481	2.05405	0.000574	0.0127092	Up	NW_019106054.1	376281	387531	SLC29A4	Nucleoside transporter
LOC111050362	142.881	34.521	2.04927	0.000574	0.0127092	Up	NW_019106283.1	362171	402025	PLCE1
LOC111047970	94.9063	23.014	2.04399	0.000472	0.0112211	Up	NW_019105563.1	801998	821583	NME9	Domain of unknown function (DUF4746)
LOC111045635	35.4595	8.63025	2.0387	0.000478	0.0113009	Up	NW_019105554.1	1208580	1220113	SFXN1	transmembrane transporter activity. It is involved in the biological process described with ion transport
LOC111047906	1129.49	276.168	2.03205	0.00132	0.0223836	Up	NW_019106007.1	231274	281327
LOC111049970	46.9317	11.507	2.02805	0.000547	0.0123734	Up	NW_019106235.1	6921	39473		Belongs to the Ca(2 ) cation antiporter (CaCA) (TC 2.A.19) family
LOC111060804	31.2878	7.67133	2.02805	0.00056	0.0125467	Up	NW_019109656.1	21081	22754
LOC111057792	54.2322	13.4248	2.01424	0.00118	0.0207282	Up	NW_019107803.1	4165	6499		Sugar (and other) transporter
LOC111051493	334.779	83.4257	2.00465	0.000746	0.0150971	Up	NW_019106432.1	220113	241087		Domain first found in C1r, C1s, uEGF, and bone morphogenetic protein.
LOC111055509	28596	7126.67	2.00451	0.00111	0.0198794	Up	NW_019107119.1	11608	153838	MKNK1	It is involved in the biological process described with protein phosphorylation
LOC111047079	11127	2792.36	1.9945	0.00164	0.0253864	Up	NW_019105934.1	565036	573653	Arr2
LOC111047590	8557.21	2185.37	1.96926	0.00108	0.0195281	Up	NW_019105976.1	225127	261426	chp	Leucine Rich repeats (2 copies)
LOC111050023	37.5453	9.58916	1.96916	0.000932	0.0177003	Up	NW_019106241.1	405162	408722	CACNA2D4
LOC111058076	153.31	39.3156	1.96328	0.000875	0.016938	Up	NW_019105605.1	706471	710481
LOC111064170	167.911	43.1512	1.96022	0.0011	0.0197512	Up	NW_019105638.1	898127	899601
LOC111049649	126.194	32.6032	1.95256	0.00199	0.0288836	Up	NW_019106197.1	254717	255138
LOC111043281	419.256	108.358	1.95203	0.00105	0.0191212	Up	NW_019105669.1	705133	708682	SPINT3	BPTI/Kunitz family of serine protease inhibitors.
LOC111044735	526.678	136.166	1.95155	0.00113	0.0201044	Up	NW_019105759.1	400906	424149	dp
LOC111058026	1744.82	453.567	1.94369	0.00204	0.0293091	Up	NW_019107900.1	17444	25303
LOC111049251	131.409	34.521	1.92851	0.00181	0.0270536	Up	NW_019106146.1	380209	394894
LOC111053821	36.5024	9.58916	1.92851	0.00218	0.0306802	Up	NW_019106785.1	270891	280777		PB1 domain
LOC111058636	5153.1	1358.78	1.92312	0.00148	0.0240004	Up	NW_019108150.1	70397	99236	PCK1
LOC111064109	301.406	79.5901	1.92105	0.00163	0.0252906	Up	NW_019105544.1	1167563	1196172
LOC111060644	32.3307	8.63025	1.90543	0.00152	0.0243442	Up	NW_019109510.1	1430	3135	EFCAB2	Calcium ion binding
LOC111052959	430.728	115.07	1.90427	0.00173	0.0262967	Up	NW_019106648.1	9181	92224	INSC	protein binding, bridging
LOC111059071	50.0605	13.4248	1.89877	0.00281	0.0360921	Up	NW_019108341.1	59	33651	THADA
LOC111052611	28.159	7.67133	1.87605	0.00202	0.0291959	Up	NW_019106595.1	40781	41291		Histone H2B
LOC111062281	28.159	7.67133	1.87605	0.00198	0.0287696	Up	NW_019111279.1	210	3119
LOC111062780	28.159	7.67133	1.87605	0.00232	0.0320056	Up	NW_019112485.1	2432	2942		Histone H2B
LOC111063151	28.159	7.67133	1.87605	0.00351	0.0419095	Up	NW_019113626.1	1964	2639		Histone H2B
LOC111047042	38.5883	10.5481	1.87118	0.00263	0.0347879	Up	NW_019105559.1	209751	247399	MED13L
LOC111044844	38.5883	10.5481	1.87118	0.00261	0.0346304	Up	NW_019105768.1	426528	523034	LRRC49	Leucine rich repeat
LOC111050148	38.5883	10.5481	1.87118	0.00302	0.0379	Up	NW_019106257.1	184771	189576		Structural constituent of cuticle
LOC111058027	2802.34	767.133	1.86908	0.00289	0.0367343	Up	NW_019107900.1	30522	68425	SCRASP1
LOC111052151	578.824	159.18	1.86246	0.00289	0.0367343	Up	NW_019106527.1	270343	286196
LOC111058680	31.2878	8.63025	1.85813	0.00376	0.0438633	Up	NW_019108171.1	101147	102872
LOC111058958	44.8458	12.4659	1.84699	0.00446	0.048801	Up	NW_019108296.1	1808	49203
LOC111051084	34.4166	9.58916	1.84363	3.09e-06	0.000279362	Up	NW_019106381.1	191250	231157	CCDC135
LOC111046018	150.181	42.1923	1.83165	0.000194	0.0061521	Up	NW_019105849.1	72513	77936
LOC111048480	824.955	232.058	1.82983	4.55e-06	0.000371609	Up	NW_019106061.1	111178	134597		Carboxylesterase family
LOC111053522	115.765	32.6032	1.82811	9.46e-05	0.00350024	Up	NW_019106732.1	4186	273967	PsGEF	RhoGEF domain
LOC111058870	91.7775	25.8907	1.8257	0.00206	0.0295241	Up	NW_019108264.1	63065	67714	-	-
LOC111050411	118.894	33.5621	1.82477	0.00231	0.0319522	Up	NW_019106289.1	273571	339239	RNF150	PA domain
LOC111049148	81.3482	23.014	1.8216	0.000275	0.00769298	Up	NW_019106136.1	286540	290458	TOLL10	TIR domain
LOC111057745	70.919	20.1372	1.81631	2.64e-05	0.00140551	Up	NW_019107790.1	82440	123624	MOXD1	Oxidoreductase activity, acting on paired donors, with incorporation or reduction of molecular oxygen, reduced ascorbate as one donor, and incorporation of one atom of oxygen
LOC111053884	43.8029	12.4659	1.81304	0.00148	0.0240029	Up	NW_019106795.1	1300	9688	FOXN4
LOC111046126	46.9317	13.4248	1.80566	6.73e-07	1.42e-05	Up	NW_019105856.1	162376	175311
LOC111044024	50.0605	14.3837	1.79923	0.00183	0.0272681	Up	NW_019105713.1	156521	158432
LOC111057474	33.3736	9.58916	1.79923	0.00282	0.0361856	Up	NW_019107673.1	83856	90306
LOC111050929	69.876	20.1372	1.79493	0.00125	0.0214854	Up	NW_019105574.1	262453	271851		Zona pellucida (ZP) domain
LOC111059106	53.1892	15.3427	1.79359	0.000299	0.00817537	Up	NW_019108361.1	89185	89820	ATP5C1	ATP synthase
LOC111055065	109.507	31.6442	1.79101	0.00268	0.0352302	Up	NW_019107024.1	149294	177868		MreB/Mbl protein
LOC111061789	36.5024	10.5481	1.79101	0.00232	0.0319627	Up	NW_019110475.1	141	25504		Down syndrome cell adhesion
LOC111063231	92.8204	26.8497	1.78954	0.000697	0.0144987	Up	NW_019105628.1	11386	14241
LOC111058019	95.9492	27.8086	1.78674	0.00303	0.0379114	Up	NW_019107899.1	78239	89644
LOC111043284	1099.24	320.278	1.77911	0.00023	0.00684841	Up	NW_019105670.1	388302	400965
LOC111059428	197.113	57.535	1.77651	0.00291	0.0368947	Up	NW_019108546.1	70327	84983	FAM160A1
LOC111051632	593.425	173.564	1.7736	0.000231	0.0068774	Up	NW_019106455.1	62037	68898	dp
LOC111048654	45.8887	13.4248	1.77324	0.00134	0.0225762	Up	NW_019106082.1	244987	250489	PUM2	RNA binding
LOC111055605	1782.36	521.651	1.77263	5.26e-06	0.000410738	Up	NW_019107137.1	57203	60794	-	-
LOC111053806	117.851	34.521	1.77141	0.00182	0.0271343	Up	NW_019106782.1	252918	272224	Gr43a	Gustatory receptor which mediates acceptance or avoidance behavior, depending on its substrates
LOC111051924	856.242	252.195	1.76348	0.00106	0.0191976	Up	NW_019106491.1	320918	342169		response to estrogen
LOC111051992	55.2751	16.3016	1.76162	0.00175	0.0263968	Up	NW_019106502.1	9514	16990	HUWE1	Domain of Unknown Function (DUF913)
LOC111047898	29.2019	8.63025	1.75859	0.000269	0.00758867	Up	NW_019106006.1	319606	483432		Immunoglobulin like
LOC111063116	61.5326	18.2194	1.75588	0.000972	0.000986	Up	NW_019113530.1	1333	2996	ARID1B
LOC111058550	35.4595	10.5481	1.74919	0.000322	0.00862578	Up	NW_019105608.1	361991	559604	BZRAP1	Src homology 3 domains
LOC111051627	879.187	261.784	1.74779	0.000131	0.00452525	Up	NW_019106455.1	49378	60168		Calcium ion binding
LOC111054112	956.363	284.798	1.74762	0.000929	0.0176757	Up	NW_019106838.1	123323	149210	TAT	Aminotransferase class I and II
LOC111062393	38.5883	11.507	1.74565	0.000196	0.00618513	Up	NW_019111515.1	10437	13440
LOC111063303	80.3053	23.9729	1.74409	3.32e-06	0.000292193	Up	NW_019114263.1	1520	2066	bib	Belongs to the MIP aquaporin (TC 1.A.8) family
LOC111055714	63.6185	19.1783	1.72997	0.00123	0.0213027	Up	NW_019107169.1	4113	91626	BMI1
LOC111057436	40625.1	12264.5	1.72788	0.00286	0.0364417	Up	NW_019107665.1	98393	105435
LOC111060963	182.512	55.6172	1.71439	0.000212	0.0064827	Up	NW_019116338.1	1433	1681	CYP302A1	Cytochrome P450
LOC111050707	41118.4	12579.1	1.70876	0.000998	0.0185153	Up	NW_019106329.1	256322	268044	OPN4	Long wavelength sensitive opsin
LOC111050574	103.25	31.6442	1.70612	0.00278	0.0359101	Up	NW_019106310.1	332930	334592
LOC111055689	75.0907	23.014	1.70612	1.04e-06	0.000111024	Up	NW_019107159.1	29512	177137		Reprolysin family propeptide
LOC111060732	53.1892	16.3016	1.70612	0.000204	0.00632399	Up	NW_019109599.1	40830	42725	PTCH1
LOC111047987	43.8029	13.4248	1.70612	0.00117	0.0205974	Up	NW_019106014.1	91412	92456	-	-
LOC111057455	34.4166	10.5481	1.70612	6.87e-05	0.00278945	Up	NW_019107669.1	144956	151679
LOC111062463	34.4166	10.5481	1.70612	4.63e-05	0.00211747	Up	NW_019111713.1	6432	7579	-	-
LOC111062678	34.4166	10.5481	1.70612	0.000112	0.00397043	Up	NW_019112232.1	85	10034	USP9X
LOC111063448	1781.32	548.5	1.69938	0.00432	0.0477799	Up	NW_019114938.1	701	1538
LOC111060382	92.8204	28.7675	1.69	0.0005	0.0116352	Up	NW_019109261.1	4923	11372
LOC111050119	980.351	304.935	1.68479	0.00366	0.042981	Up	NW_019106253.1	330558	347252		Carboxylesterase family
LOC111062568	416.128	129.454	1.68459	0.000229	0.00683966	Up	NW_019111960.1	8750	11326
LOC111060416	67.7902	21.0962	1.6841	0.000421	0.0103766	Up	NW_019109288.1	36278	43391
LOC111057956	64.6614	20.1372	1.68304	0.000558	0.012524	Up	NW_019105604.1	914995	916937	-	-
LOC111044020	64.6614	20.1372	1.68304	0.00018	0.0057894	Up	NW_019105713.1	670616	672501	NATD1
LOC111053384	859.371	268.497	1.67838	0.00384	0.0443464	Up	NW_019106713.1	121445	135690
LOC111061821	690.417	215.756	1.67807	4.89e-12	2.7e-09	Up	NW_019110521.1	495	1582	SCRASP1	It is involved in the biological process described with
LOC111050259	49.0175	15.3427	1.67575	0.000609	0.0132737	Up	NW_019106271.1	335331	346555
LOC111062712	88.6487	27.8086	1.67257	0.000302	0.00822091	Up	NW_019112315.1	5128	9285	TRPC1	Ion transport protein
LOC111043443	967.835	304.935	1.66626	0.00105	0.0191626	Up	NW_019105681.1	719906	729708
LOC111044639	1434.02	453.567	1.66068	0.00295	0.0372614	Up	NW_019105551.1	1269772	1309386	ATP2A2
LOC111060314	674.773	213.838	1.65788	0.00149	0.0241275	Up	NW_019109198.1	31250	34456		Zona pellucida (ZP) domain
LOC111044705	90.7346	28.7675	1.65721	0.00071	0.0146403	Up	NW_019105758.1	640508	647751	ENKUR
LOC111048805	60.4897	19.1783	1.65721	2.65e-15	3.72e-12	Up	NW_019106100.1	36708	38288	UBC4
LOC111053000	30.2449	9.58916	1.65721	2.24e-05	0.00124043	Up	NW_019106655.1	1766	11644	FHL2	Zinc ion binding
LOC111057191	30.2449	9.58916	1.65721	1.8e-13	1.66e-10	Up	NW_019107586.1	14951	17527	TUB	protein localization to cilium
LOC111050218	114.722	36.4388	1.65459	0.00364	0.0427795	Up	NW_019106266.1	1836	7276	ASH1L
LOC111049531	793.667	253.154	1.64852	0.00248	0.0335474	Up	NW_019106178.1	209275	221566
LOC111053618	177.297	56.5761	1.64791	0.000422	0.0103813	Up	NW_019106744.1	71697	85013		choline dehydrogenase activity
LOC111055086	75.0907	23.9729	1.64723	0.00417	0.0467401	Up	NW_019107028.1	127491	152278	ZMYND10
LOC111055219	7656.12	2445.24	1.64664	7.38e-05	0.0029353	Up	NW_019107049.1	48825	59181	UOX
LOC111052346	390.054	124.659	1.64569	1.29e-05	0.000809446	Up	NW_019106556.1	186650	202135
LOC111046341	491.218	157.262	1.64319	9.18e-05	0.00342849	Up	NW_019105876.1	626068	628932	TAT	Aminotransferase class I and II
LOC111061257	59.4468	19.1783	1.63212	1.01e-06	0.000109264	Up	NW_019110034.1	1377	21610	MED23	Mediator of RNA polymerase II transcription subunit
LOC111063859	98.0351	31.6442	1.63135	0.00103	0.0188626	Up	NW_019118538.1	214	1049	-	-
LOC111046796	4528.39	1464.27	1.62882	0.00328	0.0399909	Up	NW_019105911.1	485861	493817	CRYAB	Belongs to the small heat shock protein (HSP20) family
LOC111056164	4498.14	1459.47	1.62388	0.000255	0.0073314	Up	NW_019107281.1	50905	69832
LOC111045340	35.4595	11.507	1.62366	2.85e-06	0.000261185	Up	NW_019105553.1	544207	693308	LHX1
LOC111058029	395.269	128.495	1.62112	0.00108	0.0195573	Up	NW_019107900.1	17178	17494
LOC111047329	164.782	53.6993	1.61759	0.00011	0.00390756	Up	NW_019105952.1	290146	299185
LOC111058678	699.803	228.222	1.61651	0.00332	0.0402978	Up	NW_019108171.1	73434	100659		Carboxylesterase family
LOC111064540	32.3307	10.5481	1.61592	0.00203	0.0292439	Up	NW_019105659.1	576821	666373	NELL2
LOC111055856	32.3307	10.5481	1.61592	9.67e-05	0.00355587	Up	NW_019107204.1	133	33997	Tep6
LOC111060341	32.3307	10.5481	1.61592	6.43e-05	0.00265839	Up	NW_019109225.1	35747	36747
LOC111058998	61.5326	20.1372	1.61149	0.00335	0.0405785	Up	NW_019108307.1	83172	90239	SPATA17	myosin light chain binding
LOC111054364	76.1336	24.9318	1.61054	1.86e-12	1.24e-09	Up	NW_019106883.1	246190	247002
LOC111043782	90.7346	29.7264	1.60991	0.00388	0.0446329	Up	NW_019105702.1	115723	119748		Putative cyclase
LOC111052061	223.186	73.8366	1.59584	0.00325	0.0397625	Up	NW_019106514.1	80523	87986		Inward rectifier potassium channel
LOC111064049	78.2195	25.8907	1.59509	1.23e-06	0.0001284	Up	NW_019105633.1	119713	163326	MOXD1	Oxidoreductase activity, acting on paired donors, with incorporation or reduction of molecular oxygen, reduced ascorbate as one donor, and incorporation of one atom of oxygen
LOC111056851	52.1463	17.2605	1.59509	0.004	0.0455558	Up	NW_019107476.1	99389	143132	ARMC2	Armadillo repeat containing 2
LOC111053672	321.221	106.44	1.59353	0.0036	0.0425434	Up	NW_019106752.1	104329	178195	NEURL4	NEUZ
LOC111058154	120.979	40.2745	1.58682	0.00106	0.0191914	Up	NW_019107958.1	47449	72561		GTP binding. It is involved in the biological process described with
LOC111063487	68.8331	23.014	1.58059	0.000317	0.00852569	Up	NW_019105629.1	582762	709776	ATXN1	RNA binding
LOC111054075	45.8887	15.3427	1.58059	0.00364	0.0427675	Up	NW_019106828.1	240547	242379	omh4
LOC111059998	45.8887	15.3427	1.58059	0.0041	0.04615	Up	NW_019108921.1	8285	16482	LCORL
LOC111051416	362.938	121.782	1.57542	0.00215	0.0304251	Up	NW_019106422.1	293951	320999
LOC111053732	54.2322	18.2194	1.57367	0.00103	0.0188908	Up	NW_019106768.1	113199	255169	DACH1	SKI/SNO/DAC family
LOC111056661	1346.42	452.609	1.57279	0.000299	0.0081818	Up	NW_019107418.1	78668	139340
LOC111055676	93.8633	31.6442	1.56862	0.00425	0.0472822	Up	NW_019107155.1	200165	210266	MDH2	Malate dehydrogenase
LOC111057328	133.495	45.0691	1.56657	0.00069	0.0144107	Up	NW_019107634.1	13041	82495
LOC111049256	624.713	210.962	1.56621	0.0042	0.0469156	Up	NW_019106146.1	406294	455961
LOC111045664	337.908	114.111	1.56619	0.000395	0.00991736	Up	NW_019105825.1	72035	100266		ZnF_C4 abd HLH domain containing kinases domain
LOC111048281	102.207	34.521	1.56594	9.12e-08	1.52e-05	Up	NW_019106041.1	500286	504505	VTA1	Vta1 like
LOC111049022	132.452	45.0691	1.55526	0.000108	0.00387391	Up	NW_019106118.1	453391	458882	-	-
LOC111055404	1984.69	676.036	1.55374	0.00358	0.0423713	Up	NW_019107091.1	140814	150751		Protein of unknown function (DUF1298)
LOC111045776	585.082	199.455	1.55258	8.46e-13	6.3e-10	Up	NW_019105832.1	506860	527707		Belongs to the peptidase S1 family
LOC111058573	36.5024	12.4659	1.55	0.000845	0.0165038	Up	NW_019108124.1	96437	103863
LOC111045142	687.288	234.935	1.54866	4.24e-09	1.12e-06	Up	NW_019105789.1	500937	515448	crispld1	Belongs to the CRISP family
LOC111053653	4648.32	1596.6	1.54171	0.0021	0.029861	Up	NW_019106750.1	194189	197055		Insect cuticle protein
LOC111048878	233.615	80.549	1.5362	0.00224	0.0312214	Up	NW_019106102.1	311796	328825	Nep2	metalloendopeptidase activity. It is involved in the biological process described with proteolysis
LOC111054935	91.7775	31.6442	1.5362	0.0033	0.0401176	Up	NW_019106996.1	1219	44425	stnB	Adaptor complexes medium subunit family
LOC111044955	41.717	14.3837	1.5362	0.000321	0.0086085	Up	NW_019105777.1	9363	59953		Otopetrin
LOC111062944	41.717	14.3837	1.5362	0.00261	0.0346226	Up	NW_019112968.1	246	4996	PTPN14	Protein tyrosine phosphatase activity. It is involved in the biological process described with protein dephosphorylation
LOC111048471	33.3736	11.507	1.5362	9.73e-14	1.03e-10	Up	NW_019106060.1	23574	38914	-	-
LOC111057949	1049.18	362.47	1.53333	0.00126	0.021614	Up	NW_019105604.1	910992	913588
LOC111059738	130.366	45.0691	1.53236	7.28e-06	0.000514852	Up	NW_019108719.1	35	4274	SMARCD2	SWI complex, BAF60b domains
LOC111051590	90.7346	31.6442	1.51971	1.41e-06	0.000144391	Up	NW_019106450.1	322069	345427
LOC111045695	65.7043	23.014	1.51348	3.73e-05	0.00182938	Up	NW_019105827.1	630616	653306	XDH
LOC111058536	158.525	55.6172	1.51111	0.000374	0.00955261	Up	NW_019108107.1	20205	67425	INTS1	Protein of unknown function (DUF3677)
LOC111044680	128.28	45.0691	1.50909	0.000512	0.0118593	Up	NW_019105757.1	376548	378110	-	-
LOC111053168	35.4595	12.4659	1.50818	0.000419	0.0103439	Up	NW_019106683.1	99518	101117
LOC111063113	111.593	39.3156	1.50507	0.00091	0.0174111	Up	NW_019113518.1	1107	3258	msps	TOG
LOC111043251	426.557	150.55	1.5025	3.81e-05	0.00184936	Up	NW_019105668.1	851359	860488	CNPY2
LOC111058429	54.2322	19.1783	1.49967	6.07e-05	0.00253569	Up	NW_019108064.1	860	31444		Sulfatase
LOC111047937	45.8887	16.3016	1.49313	0.00231	0.0319068	Up	NW_019106009.1	123276	124088
LOC111063182	64.6614	23.014	1.49039	1.53e-09	4.41e-07	Up	NW_019113781.1	185	5452	DOCK9
LOC111045793	820.783	292.47	1.48871	0.00356	0.0422733	Up	NW_019105832.1	562209	576934
LOC111058679	260.732	93.0149	1.48703	0.000135	0.00461681	Up	NW_019105608.1	736119	799058	NCOR2	DNA binding
LOC111046947	88.6487	31.6442	1.48616	4.86e-05	0.0021807	Up	NW_019105924.1	94737	95510	-	-
LOC111056122	37.5453	13.4248	1.48373	0.000301	0.00820922	Up	NW_019107275.1	113760	115851	-	-
LOC111062826	80.3053	28.7675	1.48106	0.00352	0.0419242	Up	NW_019112595.1	723	6932	DMXL1	RAVE protein 1 C terminal
LOC111045597	827.04	296.305	1.48087	0.0019	0.0279028	Up	NW_019105821.1	193045	268825		Carboxylesterase family
LOC111049726	104.293	37.3977	1.47961	3.09e-09	8.32e-07	Up	NW_019106205.1	193708	212642	st	ATPase activity. It is involved in the biological process described with transport
LOC111058914	3902.63	1403.85	1.47505	7.42e-06	0.000520048	Up	NW_019108280.1	45646	93337	LPIN3	phosphatidate phosphatase
LOC111044466	71.9619	25.8907	1.4748	0.000626	0.01356	Up	NW_019105743.1	360844	494448
LOC111048274	58.4039	21.0962	1.46908	0.000268	0.00756953	Up	NW_019106041.1	6446	14435	LPGAT1
LOC111051219	58.4039	21.0962	1.46908	4.4e-13	3.71e-10	Up	NW_019106396.1	114429	127727		Serine/Threonine protein kinases, catalytic domain
LOC111062717	209.628	75.7544	1.46843	0.000753	0.01517	Up	NW_019112330.1	546	8580
LOC111055039	378.582	137.125	1.46511	0.000939	0.0177663	Up	NW_019107016.1	196246	227602		Organic Anion Transporter Polypeptide (OATP) family
LOC111063284	34.4166	12.4659	1.46511	7.3e-05	0.00292004	Up	NW_019114188.1	680	3236	MSH2	DNA mismatch repair
LOC111051570	317.05	115.07	1.4622	0.00245	0.0332372	Up	NW_019106445.1	238327	299557	TRP	Transient receptor ion channel II
LOC111062761	94.9063	34.521	1.45903	2.68e-05	0.00142071	Up	NW_019112449.1	862	5148
LOC111061164	742.563	270.414	1.45734	0.000598	0.0130863	Up	NW_019109966.1	3754	35766	MYO3A	Myosin. Large ATPases.
LOC111046882	623.67	227.263	1.45642	0.000333	0.00881793	Up	NW_019105918.1	127961	161629	MYO3A	Myosin. Large ATPases.
LOC111056097	109.507	40.2745	1.44309	0.00221	0.030888	Up	NW_019107264.1	187338	190281	-	-
LOC111044076	78.2195	28.7675	1.44309	0.00155	0.0246498	Up	NW_019105717.1	568839	605710	GPRGPH	7 transmembrane receptor (rhodopsin family)
LOC111053162	52.1463	19.1783	1.44309	0.00312	0.038656	Up	NW_019106681.1	82882	85981		Insect cuticle protein
LOC111048922	46.9317	17.2605	1.44309	4.13e-05	0.0019644	Up	NW_019105566.1	462421	464263
LOC111045108	36.5024	13.4248	1.44309	0.000285	0.000534	Up	NW_019105787.1	632226	636845	KOG1
LOC111055346	163.739	60.4117	1.4385	0.00371	0.0433546	Up	NW_019107077.1	46230	67249	IFT172	WD40 repeats
LOC111052053	2158.86	799.736	1.43267	0.00154	0.0245376	Up	NW_019106511.1	82900	124727	MTHFD1L
LOC111045075	129.323	47.9458	1.4315	0.000483	0.0113948	Up	NW_019105786.1	351255	444470
LOC111062716	54.2322	20.1372	1.42928	0.00227	0.0315403	Up	NW_019112328.1	2412	7906
LOC111057878	2261.06	840.011	1.42852	0.00025	0.00724673	Up	NW_019105604.1	917955	925852
LOC111061009	49.0175	18.2194	1.42782	0.00154	0.0245481	Up	NW_019109837.1	587	4475		Belongs to the peptidase C19 family
LOC111058471	234.658	87.2614	1.42715	0.000981	0.0183138	Up	NW_019108079.1	522	11357	HPS3
LOC111044420	322.264	119.865	1.42684	0.000523	0.0120441	Up	NW_019105740.1	316511	350702
LOC111056917	43.8029	16.3016	1.42601	0.00018	0.00578558	Up	NW_019107496.1	15	40006	WDFY3	Domain of unknown function (DUF4704)
LOC111056966	164.782	61.3706	1.42494	0.000514	0.0118956	Up	NW_019107511.1	90561	106824
LOC111044579	77.1765	28.7675	1.42372	0.00266	0.0350089	Up	NW_019105551.1	253460	295701	APBB2
LOC111048432	38.5883	14.3837	1.42372	4.76e-11	2.15e-08	Up	NW_019106056.1	411344	497758	CASK	Guanylate kinase homologues.
LOC111055036	15200.6	5671.03	1.42245	0.000367	0.00945429	Up	NW_019107015.1	119157	169269	fau
LOC111047441	830.169	309.73	1.42239	3e-05	0.00154612	Up	NW_019105962.1	499689	520394		Commissureless
LOC111058090	105.336	39.3156	1.42182	0.00125	0.0214978	Up	NW_019107936.1	76502	95991	NANS	Catalytic activity. It is involved in the biological process described with carbohydrate biosynthetic process
LOC111057026	346.251	129.454	1.41938	0.000538	0.0122519	Up	NW_019105602.1	845368	908169
LOC111047110	325.393	121.782	1.41788	0.00188	0.0277775	Up	NW_019105938.1	208124	222859	CCDC96
LOC111052003	2353.88	881.244	1.41743	0.00391	0.0448781	Up	NW_019106503.1	241200	244829	ISYNA1
LOC111048536	74.0478	27.8086	1.41293	0.000578	0.0127614	Up	NW_019106066.1	322773	326135
LOC111056890	68.8331	25.8907	1.41067	0.0028	0.0360129	Up	NW_019107487.1	1145	126821
LOC111048984	45.8887	17.2605	1.41067	3.6e-12	2.06e-09	Up	NW_019106114.1	434466	449662		Odorant receptor
LOC111052105	45.8887	17.2605	1.41067	0.000595	0.0130448	Up	NW_019106521.1	303506	330314	CORIN	Belongs to the peptidase S1 family
LOC111052039	224.229	84.3846	1.40992	1.65e-06	0.00016326	Up	NW_019106508.1	197456	233466	INSC	protein binding, bridging
LOC111059631	1070.04	402.745	1.40973	4.42e-07	5.54e-05	Up	NW_019108665.1	647	77179	HECTD1	metal ion binding. It is involved in the biological process described with protein ubiquitination
LOC111053647	35.4595	13.4248	1.40127	0.00276	0.0357825	Up	NW_019106748.1	179062	180553	-	-
LOC111052929	149.138	56.5761	1.39839	0.000968	0.0181813	Up	NW_019106643.1	18789	46146
LOC111053140	65.7043	24.9318	1.398	0.000454	0.0109716	Up	NW_019106678.1	4421	5149
LOC111055485	216.929	82.4668	1.39533	0.000642	0.0137399	Up	NW_019107113.1	200212	201081
LOC111044583	552.751	210.962	1.38965	0.00228	0.0315743	Up	NW_019105752.1	7112	29690
LOC111052647	165.825	63.2885	1.38965	0.00178	0.0267656	Up	NW_019106599.1	274350	297241	-	-
LOC111044716	55.2751	21.0962	1.38965	0.000358	0.00927466	Up	NW_019105758.1	54983	97619		It is involved in the biological process described with transmembrane transport
LOC111049862	321.221	122.741	1.38795	0.00159	0.0249679	Up	NW_019106223.1	63572	74433
LOC111044567	1324.52	507.267	1.38465	0.00406	0.0459403	Up	NW_019105750.1	242835	244613
LOC111062626	50.0605	19.1783	1.38419	0.000862	0.0167515	Up	NW_019105626.1	342982	344997
LOC111054278	37.5453	14.3837	1.38419	0.00208	0.0297465	Up	NW_019106866.1	134055	262296	NWD2	Domain of unknown function (DUF4062)
LOC111057536	37.5453	14.3837	1.38419	0.00154	0.0244905	Up	NW_019107707.1	45224	53766		It is involved in the biological process described with sensory perception of smell
LOC111053936	671.644	257.949	1.38061	0.000736	0.0149933	Up	NW_019106804.1	210893	220987
LOC111047039	261.774	100.686	1.37846	0.00025	0.00725582	Up	NW_019105932.1	70208	106145		Belongs to the two pore domain potassium channel (TC 1.A.1.8) family
LOC111062515	466.188	179.317	1.3784	3.25e-08	6.14e-06	Up	NW_019105626.1	624218	648653	PIK3AP1	Dof, BCAP, and BANK (DBB) motif
LOC111048587	89.6916	34.521	1.3775	0.00209	0.0298022	Up	NW_019105565.1	409435	418972	TTLL1
LOC111057057	122.022	46.9869	1.37681	1.14e-05	0.000732898	Up	NW_019107539.1	41328	45390		Enzyme inhibitor activity. It is involved in the biological process described with negative regulation of nucleotide metabolic process
LOC111057512	96.9921	37.3977	1.37492	1.46e-06	0.000147633	Up	NW_019107697.1	38431	40922
LOC111057938	94885.4	36720.7	1.36959	3.25e-07	4.43e-05	Up	NW_019107869.1	17198	27091	ACTB	Actin
LOC111047963	59.4468	23.014	1.36909	0.00112	0.0200035	Up	NW_019106011.1	487168	502059		Gamma interferon inducible lysosomal thiol reductase (GILT)
LOC111056818	39.6312	15.3427	1.36909	6.48e-12	3.27e-09	Up	NW_019107463.1	168283	173826	HECTD2
LOC111046097	146.01	56.5761	1.3678	2.67e-09	7.35e-07	Up	NW_019105854.1	2900	18871
LOC111062000	323.307	125.618	1.36386	1.87e-13	1.69e-10	Up	NW_019110789.1	763	2211
LOC111054355	108.464	42.1923	1.36217	4.83e-07	1.14e-05	Up	NW_019106880.1	255780	264451	NOA1
LOC111059614	54.2322	21.0962	1.36217	0.0036	0.00031	Up	NW_019108645.1	77170	79383		Leucine Rich repeats (2 copies)
LOC111057486	115.765	45.0691	1.36099	3.64e-07	4.8e-05	Up	NW_019107679.1	133242	134185	-	-
LOC111049547	76.1336	29.7264	1.35679	3.97e-07	5.13e-05	Up	NW_019106179.1	231175	238032
LOC111050143	250.302	97.8095	1.35563	7.11e-07	8.25e-05	Up	NW_019106256.1	172668	294812	PLCE1
LOC111048848	132.452	51.7815	1.35496	9.72e-07	0.000106009	Up	NW_019106101.1	308984	316318
LOC111063203	49.0175	19.1783	1.35382	1.1e-06	0.000115597	Up	NW_019113897.1	2624	3212	Cas	Ran GTPase binding. It is involved in the biological process described with intracellular protein transport
LOC111057625	4030.91	1577.42	1.35354	6.2e-06	0.000461929	Up	NW_019107744.1	32430	39262	-	-
LOC111043764	259.689	101.645	1.35324	6.01e-06	0.000452601	Up	NW_019105700.1	495599	693860
LOC111059056	63.6185	24.9318	1.35146	7.02e-06	0.000501809	Up	NW_019108333.1	497	5886	PRMT3	Tellurite resistance protein TehB
LOC111059440	122.022	47.9458	1.34767	0.000572	0.0126824	Up	NW_019108552.1	773	74021	PLEKHA5	Pleckstrin homology domain.
LOC111061942	226.315	89.1792	1.34355	0.000672	0.0141761	Up	NW_019110703.1	654	4456		Conserved hypothetical protein
LOC111055852	102.207	40.2745	1.34355	0.000672	0.0141761	Up	NW_019107203.1	21090	119577
LOC111048418	374.41	147.673	1.34221	7.61e-05	0.00299857	Up	NW_019105565.1	1115929	1135460		FORKHEAD
LOC111046675	186.684	73.8366	1.33819	0.000213	0.000459	Up	NW_019105900.1	303028	341239	XDH
LOC111052935	75.0907	29.7264	1.33689	0.000802	0.015888	Up	NW_019106643.1	168233	273805		Immunoglobulin
LOC111046197	1277.58	506.308	1.33533	1.58e-05	0.000958196	Up	NW_019105861.1	561661	604474	LPIN3	phosphatidate phosphatase
LOC111051411	60.4897	23.9729	1.33528	2.3e-05	0.00126627	Up	NW_019105576.1	469126	472742		Sugar (and other) transporter
LOC111046529	38.5883	15.3427	1.33061	7.98e-05	0.00309655	Up	NW_019105891.1	577766	586616	HECTD1	metal ion binding. It is involved in the biological process described with protein ubiquitination
LOC111061485	542.322	215.756	1.32975	0.00151	0.02422	Up	NW_019110233.1	4687	20894
LOC111047883	139.752	55.6172	1.32927	0.00168	0.0257994	Up	NW_019106005.1	403819	408537	dp	Calcium ion binding
LOC111052050	281.59	112.193	1.32761	5.85e-05	0.00246728	Up	NW_019106511.1	7919	11759	C9orf116	Domain of unknown function (DUF4490)
LOC111047013	2363.27	942.615	1.32604	6.7e-05	0.00273485	Up	NW_019105930.1	291585	294218
LOC111058533	749.864	299.182	1.32561	7.72e-05	0.00302527	Up	NW_019108107.1	106653	113563	GEMIN5	WD40 repeats
LOC111044615	389.011	155.344	1.32434	8.55e-05	0.00326752	Up	NW_019105551.1	752252	1063690	NOTCH1	NODP
LOC111057104	5033.16	2011.81	1.32297	0.00205	0.0293915	Up	NW_019107557.1	74317	124682	ITIH5
LOC111050385	88.6487	35.4799	1.3211	8.66e-05	0.00330138	Up	NW_019106285.1	218346	230889	FFAR4	7 transmembrane receptor (rhodopsin family)
LOC111061953	64.6614	25.8907	1.32047	0.00226	0.0313797	Up	NW_019110711.1	18162	21128	HERC1
LOC111064604	366.067	146.714	1.3191	0.000155	0.0051385	Up	NW_019105663.1	663013	791957	Tep6	endopeptidase inhibitor activity
LOC111057559	40.6741	16.3016	1.3191	0.00016	0.00524682	Up	NW_019107717.1	52539	118534		EF hand
LOC111061405	40.6741	16.3016	1.3191	0.000146	0.0049314	Up	NW_019110184.1	8932	11127		Belongs to the TPP enzyme family
LOC111064563	179.383	71.9187	1.31861	0.00272	0.0354819	Up	NW_019105661.1	802270	811162
LOC111056432	172.083	69.042	1.31756	0.0031	0.0384928	Up	NW_019107358.1	162172	191217
LOC111051774	57.3609	23.014	1.31756	0.0031	0.0384928	Up	NW_019106472.1	65176	68939	C2orf42
LOC111055831	2826.33	1134.4	1.317	0.00023	0.00686125	Up	NW_019107200.1	19290	52516	LDLRAP1	Phosphotyrosine interaction domain (PTB/PID)
LOC111056662	945.934	379.731	1.31676	0.00343	0.0411911	Up	NW_019107418.1	69259	76972	INF2	Formin Homology 2 Domain
LOC111059689	74.0478	29.7264	1.31671	0.00384	0.044353	Up	NW_019108702.1	49787	50259	IL16
LOC111051171	6004.13	2414.55	1.3142	0.000271	0.00760316	Up	NW_019106392.1	284791	304195	ATIC	IMP cyclohydrolase activity. It is involved in the biological process described with purine nucleotide biosynthetic process
LOC111044830	66.7473	26.8497	1.31381	0.000343	0.00902004	Up	NW_019105767.1	148310	336458	RGS9	Signal transducer activity. It is involved in the biological process described with intracellular signal transduction
LOC111050539	50.0605	20.1372	1.31381	0.000393	0.00989795	Up	NW_019106305.1	290676	292691
LOC111056691	345.209	139.043	1.31194	0.000346	0.00905814	Up	NW_019107431.1	126487	173652	OTOP3	Otopetrin
LOC111053934	152.267	61.3706	1.31098	0.00436	0.0480269	Up	NW_019106804.1	74955	83065	FOXN3
LOC111044641	76.1336	30.6853	1.31098	0.000917	0.0174725	Up	NW_019105755.1	296545	311107
LOC111058436	154.353	62.3296	1.30825	0.000442	0.0107656	Up	NW_019108066.1	98064	111584	CalpC	Belongs to the peptidase C2 family
LOC111047364	111.593	45.0691	1.30804	0.000428	0.0105069	Up	NW_019105956.1	512644	515003
LOC111044599	61.5326	24.9318	1.30336	0.000644	0.0137638	Up	NW_019105753.1	242353	268084	BCO2	Retinal pigment epithelial membrane protein
LOC111062895	80.3053	32.6032	1.30048	0.000839	0.0164489	Up	NW_019112805.1	26	4584
LOC111052370	205.456	83.4257	1.30027	0.000701	0.0145404	Up	NW_019106560.1	72936	85465	AQR	It is involved in the biological process described with mRNA splicing, via spliceosome
LOC111044230	44.8458	18.2194	1.2995	0.0007	0.0145345	Up	NW_019105550.1	385316	432522	TSHZ3
LOC111061390	207.542	84.3846	1.29835	0.000844	0.016501	Up	NW_019110169.1	19241	27645
LOC111048325	54.2322	22.0551	1.29804	0.00098	0.0183085	Up	NW_019106046.1	322232	432168	KCNK12	Ion channel
LOC111056755	63.6185	25.8907	1.29701	0.000831	0.0163557	Up	NW_019107442.1	142245	161079	-	-
LOC111048434	157.482	64.2474	1.29348	0.00102	0.0187923	Up	NW_019106057.1	430890	432073	-	-
LOC111059495	241.959	98.7684	1.29264	0.00108	0.019598	Up	NW_019108582.1	58702	81527	CNOT1
LOC111045532	187.727	76.7133	1.29108	0.00345	0.0413347	Up	NW_019105817.1	329015	378255	ICK	Protein kinase domain
LOC111046448	140.795	57.535	1.29108	0.00162	0.0252229	Up	NW_019105883.1	511127	518213
LOC111064229	65.7043	26.8497	1.29108	0.0015	0.0241421	Up	NW_019105641.1	676777	680789	TCTE1	Leucine Rich repeat
LOC111047568	37.5453	15.3427	1.29108	0.00167	0.0257486	Up	NW_019105974.1	402208	464627
LOC111060278	1144.09	467.951	1.28977	0.0019	0.0279064	Up	NW_019109170.1	22149	53587		Belongs to the protein kinase superfamily
LOC111060961	3251.84	1330.98	1.28877	4.42e-07	5.54e-05	Up	NW_019109805.1	3617	38141	EIF3A
LOC111047774	161.654	66.1652	1.28876	0.00243	0.0330884	Up	NW_019105994.1	439364	450000		Carboxylesterase family
LOC111045795	297.234	121.782	1.28729	0.00359	0.0424449	Up	NW_019105832.1	545624	556061
LOC111060910	116.808	47.9458	1.28466	0.0036	0.0425022	Up	NW_019109756.1	4575	40575	DAAM2
LOC111056753	58.4039	23.9729	1.28466	0.00461	0.0498499	Up	NW_019107442.1	136761	141468		Leucine Rich repeats (2 copies)
LOC111060354	1335.99	548.5	1.28434	0.00428	0.0474923	Up	NW_019109239.1	27794	53942	fau
LOC111045347	226.315	93.0149	1.2828	5.49e-27	6.94e-23	Up	NW_019105806.1	13409	54249	HERC2	metal ion binding. It is involved in the biological process described with protein ubiquitination
LOC111049996	265.946	109.316	1.28262	5.18e-05	0.00229426	Up	NW_019106239.1	136082	160480		It is involved in the biological process described with sensory perception of smell
LOC111049488	73267.6	30174.2	1.27986	4.43e-07	1.08e-05	Up	NW_019105569.1	589168	710257
LOC111064496	100.121	41.2334	1.27986	0.00263	0.0347514	Up	NW_019105657.1	695211	728622
LOC111048898	100.121	41.2334	1.27986	0.00197	0.0287227	Up	NW_019106105.1	391319	457708	IGSF9B	Immunoglobulin
LOC111050904	954.277	393.156	1.27931	8.28e-06	7.24e-05	Up	NW_019106355.1	314279	327450		Belongs to the two pore domain potassium channel (TC 1.A.1.8) family
LOC111060815	563.18	232.058	1.27911	5.06e-05	0.000211	Up	NW_019109670.1	19786	36052
LOC111048254	60.4897	24.9318	1.2787	0.00216	0.0305413	Up	NW_019106038.1	325426	332825	RSPH9	cilium movement involved in cell motility
LOC111059119	141.838	58.4939	1.27789	0.00386	0.0444918	Up	NW_019108368.1	7651	21093
LOC111045877	223.186	92.056	1.27766	0.00407	0.0460001	Up	NW_019105839.1	502362	541938	NUP205	Nuclear pore complex protein
LOC111046970	234.658	96.8506	1.27673	0.000172	0.000409	Up	NW_019105927.1	34401	107220	INTS3	Integrator complex subunit 3
LOC111052349	51.1034	21.0962	1.27644	0.00115	0.020375	Up	NW_019106556.1	137639	146537	C2	Belongs to the peptidase S1 family
LOC111054755	51.1034	21.0962	1.27644	0.00319	0.0392627	Up	NW_019106960.1	121050	132716
LOC111063872	51.1034	21.0962	1.27644	0.00409	0.0460678	Up	NW_019118923.1	34	1400	PPP1R37
LOC111049178	92.8204	38.3567	1.27497	0.00153	0.0244132	Up	NW_019106140.1	83176	86576
LOC111057437	547.536	226.304	1.27469	0.000372	0.00952904	Up	NW_019107665.1	31204	58953		carbohydrate binding. It is involved in the biological process described with mannose metabolic process
LOC111050809	113.679	46.9869	1.27463	0.000214	0.00650985	Up	NW_019106340.1	54963	138067	ZFP36L2
LOC111043238	155.396	64.2474	1.27424	0.00238	0.0325614	Up	NW_019105667.1	655340	656505
LOC111045852	250.302	103.563	1.27316	0.00286	0.0364467	Up	NW_019105837.1	50319	96914
LOC111054946	92838.2	38478.4	1.27067	0.00275	0.0356939	Up	NW_019107000.1	35179	52534	SCD
LOC111048990	53.1892	22.0551	1.27002	0.00169	0.0258587	Up	NW_019106114.1	144485	151486
LOC111049184	53.1892	22.0551	1.27002	2.12e-07	3.05e-05	Up	NW_019106141.1	199231	269042		TIGRFAM amino acid adenylation domain
LOC111063729	85.5199	35.4799	1.26926	1.48e-06	2.4e-05	Up	NW_019116872.1	748	2249	PPP1R37
LOC111045050	374.41	155.344	1.26915	0.00324	0.0396751	Up	NW_019105784.1	230123	247080		sulfotransferase activity. It is involved in the biological process described with carbohydrate biosynthetic process
LOC111053047	117.851	48.9047	1.26891	0.00143	0.0234967	Up	NW_019106661.1	67719	79915	TMEM69	Protein of unknown function (DUF3429)
LOC111059124	399.441	165.893	1.26773	8.6e-05	0.000285	Up	NW_019105610.1	327165	341856
LOC111055580	702.932	292.47	1.2651	0.00129	0.0219117	Up	NW_019107131.1	139163	226362		Kinesin protein 1B
LOC111049282	1716.66	714.393	1.26481	7.25e-05	0.000259	Up	NW_019106149.1	29885	77839	NDNF	Uncharacterised conserved protein (DUF2369)
LOC111060968	66.7473	27.8086	1.26318	0.00353	0.0419896	Up	NW_019109807.1	14145	15080		Glycosyl transferase family 90
LOC111057833	78.2195	32.6032	1.26252	0.0036	0.006	Up	NW_019107820.1	29343	31582	PPP1R2
LOC111064627	179.383	74.7955	1.26202	7.88e-05	0.00306794	Up	NW_019105664.1	450625	701738		Src homology 2 domains
LOC111048003	195.027	81.5079	1.25866	3.12e-05	0.00159359	Up	NW_019106014.1	321891	337662		Sugar (and other) transporter
LOC111047101	68.8331	28.7675	1.25866	0.00456	0.049532	Up	NW_019105937.1	230006	298687		RNA recognition motif. (a.k.a. RRM, RBD, or RNP domain)
LOC111049519	57.3609	23.9729	1.25866	0.000118	0.00415071	Up	NW_019106177.1	96389	107453		Leucine Rich repeat
LOC111045529	554.837	232.058	1.25758	0.00455	0.0494824	Up	NW_019105817.1	576386	578779	-	-
LOC111059419	2743.94	1148.78	1.25614	1.31e-05	0.00081469	Up	NW_019108540.1	77355	83143	PNPLA8
LOC111058581	82.3912	34.521	1.25502	0.00444	0.0486859	Up	NW_019108130.1	463	58232	MDN1
LOC111064608	59.4468	24.9318	1.25361	4.65e-05	0.000201	Up	NW_019105546.1	1334312	1359909	Pld	It is involved in the biological process described with metabolic process
LOC111062887	560.051	234.935	1.2533	0.00191	0.028023	Up	NW_019112766.1	5267	7509	bib	Major intrinsic protein
LOC111052159	299.32	125.618	1.25264	1.23e-09	3.69e-07	Up	NW_019106529.1	209879	235429
LOC111048551	95.9492	40.2745	1.2524	0.00299	0.0376403	Up	NW_019106070.1	476013	494554	TMEM132E	Transmembrane protein family 132
LOC111048876	47.9746	20.1372	1.2524	3.17e-08	6.06e-06	Up	NW_019106102.1	220237	227705	CASC1	Cancer susceptibility candidate 1
LOC111062181	2980.68	1251.39	1.25212	0.00112	0.0200575	Up	NW_019111111.1	158	16988	EIF3A
LOC111061335	132.452	55.6172	1.25186	0.00264	0.0348229	Up	NW_019110112.1	10474	34449	SVIL	Actin binding. It is involved in the biological process described with cytoskeleton organization
LOC111047473	84.477	35.4799	1.25156	0.000883	0.0170238	Up	NW_019105964.1	446406	447507	GHITM
LOC111045646	435.943	183.153	1.25109	0.000287	0.000535	Up	NW_019105824.1	125528	277655	ROBO1	Roundabout
LOC111054621	508.948	213.838	1.251	0.00421	0.0470574	Up	NW_019105590.1	16460	22947
LOC111057657	1662.42	699.05	1.24982	0.000836	0.0164176	Up	NW_019107755.1	52143	100762		Receptor family ligand binding region
LOC111054192	455.759	191.783	1.24879	0.00141	0.0232506	Up	NW_019105587.1	42333	46366
LOC111052690	50.0605	21.0962	1.24669	0.00141	0.0232455	Up	NW_019105581.1	916757	919009
LOC111043832	240.916	101.645	1.24499	0.00135	0.022615	Up	NW_019105705.1	674907	675855	-	-
LOC111056427	127.237	53.6993	1.24454	0.00344	0.0412783	Up	NW_019107357.1	154919	194806	CAD	metal ion binding. It is involved in the biological process described with 'de novo' pyrimidine nucleobase biosynthetic process
LOC111049969	63.6185	26.8497	1.24454	0.000789	0.000888	Up	NW_019106234.1	69059	119733		Immunoglobulin like
LOC111061207	90.7346	38.3567	1.24218	0.00379	0.0440793	Up	NW_019109996.1	27775	29874	VCX1	Belongs to the Ca(2 ) cation antiporter (CaCA) (TC 2.A.19) family
LOC111061293	131.409	55.6172	1.24046	3.2e-05	0.0016256	Up	NW_019110073.1	25666	33865		SERine Proteinase INhibitors
LOC111061661	790.538	334.662	1.24013	0.00416	0.046608	Up	NW_019105623.1	650750	690705	SARM1	It is involved in the biological process described with signal transduction
LOC111047570	3324.85	1408.65	1.23898	5.98e-11	2.6e-08	Up	NW_019105561.1	1171895	1272874	ANKRD17
LOC111056107	520.42	220.551	1.23857	0.000935	0.0177327	Up	NW_019107268.1	79218	110521	InR	It is involved in the biological process described with
LOC111050840	241.959	102.604	1.23767	0.00381	0.0442074	Up	NW_019106345.1	380321	385639	SF3A1	RNA binding. It is involved in the biological process described with RNA processing
LOC111054698	282.633	119.865	1.23752	0.00101	0.0186795	Up	NW_019106952.1	8289	177203		Neurotransmitter sodium symporter activity. It is involved in the biological process described with neurotransmitter transport
LOC111059074	108.464	46.028	1.23664	1.12e-08	2.68e-06	Up	NW_019108344.1	15501	29375	DTL
LOC111056442	67.7902	28.7675	1.23664	0.000752	0.0151589	Up	NW_019107361.1	104141	123093		Zinc ion binding
LOC111044678	110.55	46.9869	1.23437	7.17e-08	1.23e-05	Up	NW_019105757.1	613439	621888
LOC111054785	153.31	65.2063	1.23337	0.00371	0.0434004	Up	NW_019105590.1	1031779	1109606	LRP1B	Calcium ion binding
LOC111052659	586.124	249.318	1.23322	0.00445	0.048725	Up	NW_019106602.1	198771	209677	prss16
LOC111049801	365.024	155.344	1.23252	0.0013	0.0221632	Up	NW_019106216.1	99902	122654	DDX31	RNA helicase
LOC111054200	141.838	60.4117	1.23134	0.000393	0.00989361	Up	NW_019105587.1	49283	54271
LOC111062419	85.5199	36.4388	1.23078	1.73e-19	7.29e-16	Up	NW_019111593.1	862	11948	NUP214	Nuclear pore complex protein
LOC111058707	42.76	18.2194	1.23078	5.92e-05	0.00248894	Up	NW_019108183.1	80299	86214	SAMD15	Sterile alpha motif.
LOC111058738	42.76	18.2194	1.23078	5.56e-05	0.00238703	Up	NW_019108197.1	32018	89788	ALK	Glycine rich protein
LOC111058967	130.366	55.6172	1.22896	5.71e-05	0.00242421	Up	NW_019108301.1	26104	34274	ZDHHC13	Belongs to the DHHC palmitoyltransferase family
LOC111048646	87.6058	37.3977	1.22808	4.4e-05	0.00205249	Up	NW_019106082.1	49429	243801	PUM2	RNA binding
LOC111047411	190.855	81.5079	1.22747	4.08e-05	0.00194638	Up	NW_019105960.1	388615	427018		STAS domain
LOC111055004	181.469	77.6722	1.22425	3.74e-06	0.000317488	Up	NW_019107008.1	191851	219822
LOC111054391	60.4897	25.8907	1.22425	0.000282	0.0078311	Up	NW_019106888.1	99414	103420
LOC111055923	60.4897	25.8907	1.22425	0.00255	0.0342217	Up	NW_019107216.1	159549	176362
LOC111051863	1805.31	772.887	1.22391	3.58e-23	2.27e-19	Up	NW_019106484.1	137924	169247
LOC111050270	183.555	78.6311	1.22304	6.16e-10	2.17e-07	Up	NW_019106272.1	150396	164802	GTF2H2	Zinc ion binding. It is involved in the biological process described with
LOC111063304	91.7775	39.3156	1.22304	7.22e-19	1.83e-15	Up	NW_019114269.1	376	4795	ADCY1
LOC111057166	1634.27	700.968	1.22122	0.000104	0.00374619	Up	NW_019107581.1	176	15644	ITIH5
LOC111046991	46.9317	20.1372	1.2207	3.77e-10	1.45e-07	Up	NW_019105929.1	576822	582207
LOC111050629	475.574	204.249	1.21934	7.93e-07	8.88e-05	Up	NW_019106318.1	233939	291937
LOC111052351	477.66	205.208	1.2189	6.1e-06	0.000456995	Up	NW_019106556.1	157055	171995
LOC111058189	49.0175	21.0962	1.21632	7.83e-05	0.00305936	Up	NW_019107975.1	102298	112289	DYNLRB2	Dynein light chain
LOC111063864	398.398	171.646	1.21477	0.00038	0.00967818	Up	NW_019118640.1	125	380	OSGEPL1	Glycoprotease family
LOC111046441	700.846	302.059	1.21427	0.00359	0.0424316	Up	NW_019105883.1	438914	450636
LOC111060790	66.7473	28.7675	1.21427	8.88e-09	2.16e-06	Up	NW_019109636.1	18810	25712
LOC111061992	253.431	109.316	1.21308	0.00119	0.0207826	Up	NW_019110779.1	234	20271		Animal haem peroxidase
LOC111059844	357.724	154.386	1.21231	0.00141	0.0232033	Up	NW_019108814.1	7	21148	NUP155	Nup133 N terminal like
LOC111054394	239.873	103.563	1.21176	3.82e-05	0.00184992	Up	NW_019106890.1	211737	263904	HEATR5B
LOC111057933	68.8331	29.7264	1.21136	0.000752	0.0151633	Up	NW_019107866.1	1189	25632	UHRF1BP1L
LOC111043821	381.711	164.934	1.2106	1.59e-07	2.41e-05	Up	NW_019105704.1	302062	750967		Nuclear envelope localisation domain
LOC111047338	181.469	78.6311	1.20655	1.22e-08	2.85e-06	Up	NW_019105953.1	366233	367039		Component of the MICOS complex, a large protein complex of the mitochondrial inner membrane that plays crucial roles in the maintenance of crista junctions, inner membrane architecture, and formation of contact sites to the outer membrane
LOC111058994	181.469	78.6311	1.20655	0.00223	0.0311625	Up	NW_019108306.1	30415	37384
LOC111045198	473.488	205.208	1.20624	8.58e-17	1.81e-13	Up	NW_019105794.1	33695	106241
LOC111053083	785.323	340.415	1.20599	0.0016	0.0250701	Up	NW_019106666.1	235431	240089		SERine Proteinase INhibitors
LOC111048221	51014.7	22147.1	1.20379	6.7e-06	0.000484424	Up	NW_019106035.1	122382	164970	ACLY
LOC111049978	75.0907	32.6032	1.20362	7.54e-06	0.000524637	Up	NW_019106237.1	258029	315214
LOC111062290	57.3609	24.9318	1.20208	1.94e-05	0.0011249	Up	NW_019111302.1	1138	15546	LRCH3
LOC111064111	191.898	83.4257	1.20178	0.00283	0.0362376	Up	NW_019105635.1	781333	886336	MLLT4	It is involved in the biological process described with signal transduction
LOC111061527	3063.07	1331.93	1.20146	0.000326	0.00867517	Up	NW_019110270.1	8431	9607		CFEM domain
LOC111048856	356.681	155.344	1.19916	0.00452	0.0492121	Up	NW_019105566.1	181619	433030	FRY
LOC111051180	99.078	43.1512	1.19916	6.75e-19	1.77e-15	Up	NW_019105575.1	221541	241203	ADAMTS12	It is involved in the biological process described with proteolysis
LOC111062656	59.4468	25.8907	1.19916	0.0017	0.0260232	Up	NW_019112186.1	510	9345		Immunoglobulin
LOC111057196	182.512	79.5901	1.19733	0.0025	0.0337094	Up	NW_019107589.1	10836	30233		Solute carrier organic anion transporter family member
LOC111054960	41.717	18.2194	1.19516	2.24e-08	4.72e-06	Up	NW_019107001.1	84877	136570	HECTD2
LOC111049924	147.053	64.2474	1.19462	0.00211	0.0300123	Up	NW_019106228.1	845	1417		Component of the MICOS complex, a large protein complex of the mitochondrial inner membrane that plays crucial roles in the maintenance of crista junctions, inner membrane architecture, and formation of contact sites to the outer membrane
LOC111058834	105.336	46.028	1.19441	0.000914	0.0174437	Up	NW_019108244.1	7547	12779
LOC111055935	63.6185	27.8086	1.19392	0.00413	0.0463662	Up	NW_019107220.1	167081	208751	DAGLB	Lipase (class 3)
LOC111053173	87.6058	38.3567	1.19155	8.17e-05	0.00315132	Up	NW_019106683.1	137834	139904	PLAA	PFU (PLAA family ubiquitin binding)
LOC111051700	555.88	243.565	1.19047	0.0041	0.0461756	Up	NW_019106460.1	32308	43128
LOC111056280	67.7902	29.7264	1.18933	0.000219	0.00658453	Up	NW_019107315.1	45660	163741	KCNB1
LOC111060395	389.011	170.687	1.18846	1.78e-05	0.00105562	Up	NW_019109273.1	18734	53083	DIDO1
LOC111044689	467.231	205.208	1.18705	0.00238	0.032551	Up	NW_019105757.1	204698	208274	TSSK2
LOC111055155	71.9619	31.6442	1.18529	3.68e-05	0.000176	Up	NW_019107037.1	227325	228453
LOC111046835	47.9746	21.0962	1.18529	0.00457	0.0496065	Up	NW_019105914.1	455185	497375	BCHE
LOC111064174	196.07	86.3025	1.1839	3.56e-08	6.53e-06	Up	NW_019105638.1	305305	341522	ANAPC1	complex, subunit
LOC111053180	196.07	86.3025	1.1839	0.00182	0.0271281	Up	NW_019106683.1	77456	86044	RIBC2	RIB43A
LOC111055632	50.0605	22.0551	1.18256	7.91e-09	1.96e-06	Up	NW_019107146.1	197941	207123	-	-
LOC111056322	326.436	143.837	1.18236	0.00362	0.0426465	Up	NW_019107330.1	50859	68221
LOC111060100	102.207	45.0691	1.18128	1.58e-05	0.000958404	Up	NW_019109019.1	43608	59512	UTP20
LOC111054405	78.2195	34.521	1.18005	0.000804	0.0159076	Up	NW_019106893.1	49543	53385
LOC111052189	1063.78	469.869	1.17888	1.61e-07	2.43e-05	Up	NW_019106533.1	67078	99338		Belongs to the protein kinase superfamily
LOC111049146	110.55	48.9047	1.17666	0.00338	0.0407833	Up	NW_019106136.1	216004	236719	OGDHL	It is involved in the biological process described with tricarboxylic acid cycle
LOC111044755	363.981	161.098	1.17593	0.000722	0.014784	Up	NW_019105761.1	451206	592676	HDAC7
LOC111056636	532.935	235.893	1.17582	0.00432	0.0477924	Up	NW_019107410.1	53004	71490	TSR1	It is involved in the biological process described with ribosome biogenesis
LOC111059850	311.835	138.084	1.17524	0.000566	0.0126079	Up	NW_019108817.1	23397	54690	GPR125
LOC111062922	142.881	63.2885	1.1748	7.53e-16	1.19e-12	Up	NW_019112878.1	641	7442
LOC111064565	114.722	50.8226	1.1746	0.00403	0.0457787	Up	NW_019105661.1	868495	892382	NDNF	Uncharacterised conserved protein (DUF2369)
LOC111054448	603.854	267.538	1.17446	9.39e-10	2.98e-07	Up	NW_019106899.1	19465	130632	ImpL2
LOC111058110	175.212	77.6722	1.17363	0.000884	0.0170368	Up	NW_019107942.1	59157	114359	TRERF1	ELM2
LOC111060109	352.509	156.303	1.17331	0.00138	0.0230263	Up	NW_019109027.1	17183	61868	NUP205	Nuclear pore complex protein
LOC111057438	5823.7	2584.28	1.17217	0.00291	0.0368611	Up	NW_019107665.1	128530	134125
LOC111046444	1771.93	786.311	1.17215	3.15e-07	4.33e-05	Up	NW_019105883.1	501124	509513
LOC111055129	211.714	93.9738	1.17179	0.000684	0.0143342	Up	NW_019107033.1	164442	242016	TRIM24
LOC111050219	185.641	82.4668	1.17063	0.00085	0.0165753	Up	NW_019106266.1	11741	29823	ASH1L	associated with SET domains
LOC111059217	504.776	224.386	1.16966	5.74e-12	3.03e-09	Up	NW_019108416.1	60036	63471
LOC111051958	96.9921	43.1512	1.16847	0.00448	0.0489187	Up	NW_019105578.1	553367	559856
LOC111053106	196.07	87.2614	1.16795	2.24e-05	0.00123858	Up	NW_019106669.1	273	31522	HERC2	Regulator of chromosome condensation (RCC1) repeat
LOC111054830	200.242	89.1792	1.16696	2.83e-10	1.16e-07	Up	NW_019106975.1	205984	246194	PNPLA6
LOC111053120	66.7473	29.7264	1.16696	1.27e-05	0.000797716	Up	NW_019106672.1	7913	20694	XPR1	Xenotropic and polytropic retrovirus receptor
LOC111055685	408.827	182.194	1.16601	3.51e-05	0.0017427	Up	NW_019105596.1	173222	233050	TBC1D5	Rab GTPase activator activity. It is involved in the biological process described with regulation of Rab GTPase activity
LOC111053557	68.8331	30.6853	1.16555	2.57e-06	0.000240671	Up	NW_019106737.1	208639	211727	GOPC
LOC111058190	245.088	109.316	1.16479	3.02e-05	0.00155342	Up	NW_019107975.1	43573	101427	CHD5	Domain of Unknown Function (DUF1086)
LOC111060296	70.919	31.6442	1.16423	0.00194	0.0283385	Up	NW_019109176.1	54333	56916	PTPRR	Protein tyrosine phosphatase activity. It is involved in the biological process described with protein dephosphorylation
LOC111047673	888.573	396.991	1.16238	0.000724	0.0147989	Up	NW_019105985.1	498907	502231
LOC111057984	73880.9	33015.5	1.16206	0.000245	0.00717412	Up	NW_019107884.1	68034	80074		MreB/Mbl protein
LOC111051122	272.204	121.782	1.16038	0.003	0.0377217	Up	NW_019106385.1	62695	76516	CFAP58
LOC111053660	272.204	121.782	1.16038	0.000124	0.00434237	Up	NW_019106750.1	150582	160715
LOC111056546	512.077	229.181	1.15987	0.000346	0.00905759	Up	NW_019107386.1	7051	20030	dp	Calcium ion binding
LOC111050808	597.597	267.538	1.15943	0.00447	0.0488271	Up	NW_019106340.1	18951	43725
LOC111062524	929.247	416.17	1.15889	0.00392	0.0449446	Up	NW_019111865.1	6202	11793	EIF3A
LOC111046856	203.371	91.0971	1.15863	1.67e-08	3.7e-06	Up	NW_019105916.1	245237	293052	NOL6	RNA binding
LOC111055627	81.3482	36.4388	1.15863	0.00444	0.0486751	Up	NW_019107145.1	30206	31738	-	-
LOC111058066	40.6741	18.2194	1.15863	0.000173	0.00559646	Up	NW_019107921.1	102647	104881
LOC111050146	164.782	73.8366	1.15815	1.51e-12	1.06e-09	Up	NW_019105572.1	185505	193988		troponin C
LOC111064114	907.346	406.581	1.15811	0.0032	0.0393847	Up	NW_019105635.1	592570	595344
LOC111045930	139197	62408.2	1.15732	0.00188	0.0278134	Up	NW_019105841.1	273122	342571	FASN	activity. It is involved in the biological process described with
LOC111052906	42.76	19.1783	1.15678	0.000135	0.00461828	Up	NW_019106639.1	164660	179579
LOC111053302	570.481	256.031	1.15586	1e-05	0.000650137	Up	NW_019106703.1	245	22729	MTOR
LOC111058199	138.709	62.3296	1.15407	0.000102	0.00371422	Up	NW_019107978.1	108385	125318	NAT10
LOC111059139	5212.54	2342.63	1.15386	7.86e-14	9.04e-11	Up	NW_019108383.1	66221	86167	CYP302A1	Cytochrome P450
LOC111044996	46.9317	21.0962	1.15358	8.44e-08	1.42e-05	Up	NW_019105782.1	167461	180230	DEAF1
LOC111063767	46.9317	21.0962	1.15358	0.000407	0.0100961	Up	NW_019117154.1	1119	2002	CTSE	Eukaryotic aspartyl protease
LOC111045127	1778.19	799.736	1.15281	0.00251	0.0337793	Up	NW_019105788.1	297988	341872	POLR2B
LOC111049261	292.019	131.372	1.15241	0.00177	0.0266541	Up	NW_019106147.1	327163	338499
LOC111064399	98.0351	44.1102	1.15219	0.000399	0.00998918	Up	NW_019105650.1	360605	391506		NACHT domain
LOC111058051	49.0175	22.0551	1.15219	0.00156	0.0247031	Up	NW_019107914.1	107784	129379	SYT11	Protein kinase C conserved region 2 (CalB)
LOC111060772	155.396	70.0009	1.1505	0.00247	0.0334507	Up	NW_019109632.1	32114	42409	ATF3
LOC111061728	2905.59	1308.92	1.15045	3.35e-05	0.00166788	Up	NW_019105623.1	828026	968436	SSH3	phosphatase activity. It is involved in the biological process described with protein dephosphorylation
LOC111046256	317.05	142.879	1.14992	0.000839	3.2e-05	Up	NW_019105868.1	223661	301260	TTC28	It is involved in the biological process described with regulation of mitotic cell cycle
LOC111051195	3410.37	1538.1	1.14878	0.000701	0.00416	Up	NW_019106394.1	276613	309334		Domain of unknown function (DUF4749)
LOC111056076	59.4468	26.8497	1.1467	0.0007	5.98e-11	Up	NW_019107258.1	156521	164065	NOA1
LOC111049252	61.5326	27.8086	1.14582	0.000844	0.000935	Up	NW_019106146.1	321876	349655	USH1G	Ankyrin repeats (3 copies)
LOC111053714	61.5326	27.8086	1.14582	0.00098	0.00381	Up	NW_019106763.1	84560	256551
LOC111060415	61.5326	27.8086	1.14582	0.000831	0.00101	Up	NW_019109288.1	44056	45538	-	-
LOC111053150	591.339	267.538	1.14424	0.00102	1.12e-08	Up	NW_019106679.1	105264	174514	LSAMP	septate junction assembly
LOC111058568	131.409	59.4528	1.14424	0.00108	0.000752	Up	NW_019105608.1	799120	878730	-	-
LOC111064570	1010.6	457.403	1.14367	0.00345	7.17e-08	Up	NW_019105546.1	1196730	1261086	GCN1L1	translational activator
LOC111059648	67.7902	30.6853	1.14353	0.00162	0.00371	Up	NW_019108675.1	80	46537	ANKRD28	Ankyrin repeat
LOC111063828	217.972	98.7684	1.14202	0.0015	0.00445	Up	NW_019117758.1	139	1702	sls	Immunoglobulin
LOC111048895	588.21	266.579	1.14177	0.00167	0.0013	Up	NW_019105566.1	693572	714285	ZCWPW1
LOC111062321	526.678	238.77	1.1413	0.0019	0.000393	Up	NW_019111369.1	10486	14935	IRS1
LOC111044253	152.267	69.042	1.14106	4.42e-07	1.73e-19	Up	NW_019105730.1	153149	162719
LOC111045596	657.043	298.223	1.1396	0.00243	5.92e-05	Up	NW_019105821.1	135227	177989		Carboxylesterase family
LOC111063726	88.6487	40.2745	1.13823	0.00359	5.56e-05	Up	NW_019116864.1	1014	1956	SLC25A46	Mitochondrial carrier protein
LOC111063501	179.383	81.5079	1.13803	0.0036	5.71e-05	Up	NW_019115176.1	416	2951
LOC111047229	181.469	82.4668	1.13784	0.00461	4.4e-05	Up	NW_019105946.1	117178	154676	prom	glomerular parietal epithelial cell differentiation
LOC111050628	6528.72	2968.81	1.13692	0.00364	4.08e-05	Up	NW_019106318.1	23798	233620	NADK
LOC111045441	394.226	179.317	1.13651	0.00248	3.74e-06	Up	NW_019105811.1	154604	516220
LOC111052545	119.937	54.6582	1.13376	0.000422	0.000282	Up	NW_019106587.1	22596	40929
LOC111056690	134.537	61.3706	1.13239	0.00417	0.00255	Up	NW_019107431.1	14401	116400
LOC111044007	596.554	272.332	1.13128	7.38e-05	3.58e-23	Up	NW_019105712.1	580001	585811
LOC111062486	387.969	177.4	1.12894	1.29e-05	6.16e-10	Up	NW_019105626.1	161928	169488		Belongs to the major facilitator superfamily. Sugar transporter (TC 2.A.1.1) family
LOC111043912	402.569	184.112	1.12865	9.18e-05	7.22e-19	Up	NW_019105707.1	124380	151024
LOC111047805	432.814	198.496	1.12464	1.01e-06	0.000104	Up	NW_019105998.1	109957	124511
LOC111044039	171.04	78.6311	1.12116	0.00103	3.77e-10	Up	NW_019105548.1	1479228	1490678		zinc finger
LOC111059549	148.096	68.0831	1.12116	0.00328	7.93e-07	Up	NW_019108604.1	2591	4037		Component of the MICOS complex, a large protein complex of the mitochondrial inner membrane that plays crucial roles in the maintenance of crista junctions, inner membrane architecture, and formation of contact sites to the outer membrane
LOC111062818	114.722	52.7404	1.12116	0.000255	6.1e-06	Up	NW_019112575.1	2124	6942	GCK	Hexokinase
LOC111058365	104.293	47.9458	1.12116	2.85e-06	7.83e-05	Up	NW_019108046.1	988	10312	UBR3	Ring finger
LOC111053033	98.0351	45.0691	1.12116	0.00108	0.00038	Up	NW_019106659.1	275727	306231	SCAP
LOC111061116	89.6916	41.2334	1.12116	0.00011	0.00359	Up	NW_019109919.1	3460	37426	DCTN1	Dynein associated protein
LOC111046532	79.2624	36.4388	1.12116	0.00332	8.88e-09	Up	NW_019105891.1	591495	599434	-	-
LOC111046116	75.0907	34.521	1.12116	0.00203	0.00119	Up	NW_019105855.1	314124	510961	GATA3
LOC111048694	73.0048	33.5621	1.12116	9.67e-05	0.00141	Up	NW_019106086.1	31496	54554
LOC111051019	68.8331	31.6442	1.12116	6.43e-05	3.82e-05	Up	NW_019106371.1	162071	272077	mamo	Nuclear pore complex protein
LOC111048319	64.6614	29.7264	1.12116	0.00335	0.000752	Up	NW_019106046.1	302	18241	SMG1
LOC111053011	56.318	25.8907	1.12116	1.86e-12	1.59e-07	Up	NW_019105583.1	144228	160985	FAM92A1	FAM92 protein
LOC111043539	47.9746	22.0551	1.12116	0.00388	1.22e-08	Up	NW_019105687.1	125350	468136	TMEM132E	Transmembrane protein family 132
LOC111056719	6866.63	3162.51	1.11853	0.00325	0.00223	Up	NW_019107436.1	135720	181957		Myosin tail
LOC111052579	7230.61	3334.15	1.1168	1.73e-19	8.58e-17	Up	NW_019106592.1	78512	134413
LOC111058584	303.491	140.002	1.11621	5.92e-05	0.0016	Up	NW_019108131.1	93294	95216
LOC111052002	26243.1	12107.3	1.11607	5.56e-05	6.7e-06	Up	NW_019106503.1	251187	261880	ISYNA1
LOC111050336	1070.04	494.801	1.11275	5.71e-05	7.54e-06	Up	NW_019106279.1	255316	263084	DCXR
LOC111057761	352.509	163.016	1.11265	4.4e-05	1.94e-05	Up	NW_019107794.1	42833	110114	AKT3	protein serine threonine kinase activity. It is involved in the biological process described with protein phosphorylation
LOC111057146	1123.23	519.733	1.11181	4.08e-05	0.00283	Up	NW_019107573.1	100671	123881	HEXB
LOC111045637	2073.34	959.875	1.11104	3.74e-06	0.000326	Up	NW_019105823.1	24448	35588
LOC111062881	536.064	248.359	1.10998	0.000282	0.00452	Up	NW_019112734.1	289	2709
LOC111047831	122.022	56.5761	1.10888	0.00255	6.75e-19	Up	NW_019106001.1	78288	85758	HEATR1	BP28CT (NUC211) domain
LOC111062829	109.507	50.8226	1.10749	3.58e-23	0.0017	Up	NW_019112605.1	9	4673	INO80D
LOC111063467	109.507	50.8226	1.10749	6.16e-10	0.0025	Up	NW_019115052.1	418	3624	UPF2
LOC111053872	968.878	449.732	1.10725	7.22e-19	2.24e-08	Up	NW_019106792.1	199904	226907	PRMT7
LOC111054775	202.328	93.9738	1.10636	0.000104	0.00211	Up	NW_019105590.1	672275	688277		Lipase
LOC111051881	99.078	46.028	1.10605	3.77e-10	0.000914	Up	NW_019106487.1	210221	231361	CFAP99	Cilia and flagella associated protein 99
LOC111049889	196.07	91.0971	1.10589	7.93e-07	0.00413	Up	NW_019106225.1	346717	347543	-	-
LOC111059175	189.813	88.2203	1.10539	6.1e-06	8.17e-05	Up	NW_019108397.1	40138	43767
LOC111060981	82.3912	38.3567	1.10301	7.83e-05	0.0041	Up	NW_019109822.1	3080	11726
LOC111062259	395.269	184.112	1.10225	0.00038	0.000219	Up	NW_019105625.1	513251	523418	CEP131	intraciliary transport involved in cilium assembly
LOC111062870	78.2195	36.4388	1.10205	0.00359	1.78e-05	Up	NW_019112709.1	942	7713	KSR1	Kinase suppressor of ras
LOC111044631	304.534	141.92	1.10153	8.88e-09	0.00238	Up	NW_019105754.1	309549	374813	NPC1	It is involved in the biological process described with cholesterol transport
LOC111062395	152.267	70.9598	1.10153	0.00119	3.68e-05	Up	NW_019111522.1	9900	12572	PDHB
LOC111063896	152.267	70.9598	1.10153	0.00141	0.00457	Up	NW_019119446.1	498	1070	EHF	erythroblast transformation specific domain
LOC111058756	74.0478	34.521	1.10098	3.82e-05	3.56e-08	Up	NW_019108205.1	33029	59746
LOC111058789	7573.73	3531.69	1.10065	0.000752	0.00182	Up	NW_019108218.1	30732	57598	SHMT1	Interconversion of serine and glycine
LOC111062867	910.474	424.8	1.09983	1.59e-07	7.91e-09	Up	NW_019112699.1	120	7744	IL16
LOC111062185	316.007	147.673	1.09755	1.22e-08	0.00362	Up	NW_019111120.1	2636	11078	NUP153	Zinc finger domain
LOC111055354	526.678	246.442	1.09568	0.00223	1.58e-05	Up	NW_019107081.1	91759	112315	RIOK2	protein serine threonine kinase activity. It is involved in the biological process described with protein phosphorylation
LOC111049210	3228.9	1511.25	1.0953	8.58e-17	0.000804	Up	NW_019106143.1	331990	344298	-	-
LOC111062531	229.444	107.399	1.09516	0.0016	1.61e-07	Up	NW_019111892.1	1412	11398	KIF13B	Microtubule binding
LOC111059781	112.636	52.7404	1.09469	6.7e-06	0.00338	Up	NW_019108758.1	49615	73242	WDR7
LOC111054526	9696.08	4541.43	1.09426	7.54e-06	0.000722	Up	NW_019105589.1	752141	813217	NT5C2	Cytosolic purine,5' nucleotidase family
LOC111044756	55.2751	25.8907	1.09419	1.94e-05	0.00432	Up	NW_019105761.1	412607	433634
LOC111050543	978.265	458.362	1.09374	0.00283	0.000566	Up	NW_019106305.1	136649	199322	UTP20
LOC111060814	108.464	50.8226	1.09368	0.000326	7.53e-16	Up	NW_019109670.1	2652	19839	CLIPD6	Belongs to the peptidase S1 family
LOC111047993	270.118	126.577	1.09357	0.00452	0.00403	Up	NW_019106014.1	377531	386980	POLR2A
LOC111046011	268.032	125.618	1.09336	6.75e-19	9.39e-10	Up	NW_019105555.1	1191757	1201901
LOC111050173	374.41	175.482	1.0933	0.0017	0.000884	Up	NW_019106260.1	276200	279638
LOC111045245	155.396	72.8776	1.0924	0.0025	0.00138	Up	NW_019105799.1	273360	305123		Organic cation transporter
LOC111045775	51.1034	23.9729	1.09201	2.24e-08	0.00291	Up	NW_019105832.1	490109	496136
LOC111061954	247.173	116.029	1.09104	0.00211	3.15e-07	Up	NW_019110711.1	232	7770
LOC111050370	565.266	265.62	1.08957	0.000914	0.000684	Up	NW_019106284.1	196644	211508
LOC111054207	93.8633	44.1102	1.08945	0.00413	0.00085	Up	NW_019106853.1	68593	74864
LOC111047894	503.733	236.852	1.08867	8.17e-05	5.74e-12	Up	NW_019106006.1	529867	536391	UFSP2	Peptidase family C78
LOC111061892	228.401	107.399	1.08859	0.0041	0.00448	Up	NW_019110626.1	1035	11103	NSD1	associated with SET domains
LOC111050684	44.8458	21.0962	1.08799	0.000219	2.24e-05	Up	NW_019106327.1	13916	25526		DNA binding
LOC111053994	106876	50331.6	1.0864	1.78e-05	2.83e-10	Up	NW_019106813.1	80271	88324	EEF1A1
LOC111060593	85.5199	40.2745	1.08639	0.00238	1.27e-05	Up	NW_019109455.1	40604	45276	SRGAP1
LOC111064592	421.342	198.496	1.08588	3.68e-05	3.51e-05	Up	NW_019105663.1	245621	252659
LOC111063500	126.194	59.4528	1.08583	0.00457	2.57e-06	Up	NW_019115171.1	515	2388
LOC111053623	83.4341	39.3156	1.08554	3.56e-08	3.02e-05	Up	NW_019106745.1	103768	266563	plexB	Plexin cytoplasmic RasGAP domain
LOC111062869	203.371	95.8916	1.08463	0.00182	0.00194	Up	NW_019112704.1	3642	5811
LOC111056134	160.611	75.7544	1.08417	7.91e-09	0.000724	Up	NW_019107277.1	82234	123172	RPS6KA5	protein serine threonine kinase activity. It is involved in the biological process described with protein phosphorylation
LOC111047524	48127.9	22700.4	1.08415	0.00362	0.000245	Up	NW_019105968.1	40837	57204	EEF2	Elongation factor G, domain IV
LOC111053620	239.873	113.152	1.08401	1.58e-05	0.003	Up	NW_019106744.1	87108	91508		choline dehydrogenase activity
LOC111049240	79.2624	37.3977	1.08369	0.000804	0.000124	Up	NW_019106145.1	135207	136246	TAGLN3	Calponin homology domain
LOC111061071	235.701	111.234	1.08336	1.61e-07	0.000346	Up	NW_019109880.1	269	2592		reverse transcriptase
LOC111051410	77.1765	36.4388	1.08269	0.00338	0.00447	Up	NW_019106422.1	10168	15856	TBL2
LOC111060134	493.304	233.017	1.08204	0.000722	0.00392	Up	NW_019109042.1	21977	55654	BUB1	It is involved in the biological process described with protein phosphorylation
LOC111057596	302.449	142.879	1.0819	0.00432	1.67e-08	Up	NW_019107733.1	8030	146536	MEGF8	It is involved in the biological process described with multicellular organismal development
LOC111047641	75.0907	35.4799	1.08163	0.000566	0.00444	Up	NW_019105982.1	495750	500754	ATP6V1E1
LOC111043345	732.134	346.169	1.08063	0.00209	0.000173	Up	NW_019105674.1	53700	391153		Ankyrin repeats (3 copies)
LOC111052502	182.512	86.3025	1.08052	1.14e-05	1.51e-12	Up	NW_019106578.1	192858	278127	EPG5	It is involved in the biological process described with autophagy
LOC111064573	105.336	49.8637	1.07893	1.46e-06	0.0032	Up	NW_019105662.1	396899	443302	RPS6KA5	Protein kinase C terminal domain
LOC111062750	68.8331	32.6032	1.07809	3.25e-07	0.00188	Up	NW_019112422.1	2408	8541	ROR1	Kringle domain
LOC111057770	686.245	325.073	1.07796	0.00112	0.000135	Up	NW_019105604.1	194743	226912	EXOC2	It is involved in the biological process described with Golgi to plasma membrane transport
LOC111057611	238.83	113.152	1.07772	6.48e-12	1e-05	Up	NW_019107740.1	59159	61089
LOC111057817	9072.41	4298.82	1.07755	2.67e-09	0.000102	Up	NW_019107817.1	12664	39009	PGD
LOC111058000	14687.5	6961.73	1.07707	1.87e-13	7.86e-14	Up	NW_019107892.1	1115	12892	EIF4G2
LOC111054070	266.989	126.577	1.07677	4.83e-07	8.44e-08	Up	NW_019106828.1	257485	260638		reverse transcriptase
LOC111062287	390.054	185.071	1.0756	0.0036	0.000407	Up	NW_019111294.1	2161	16472	YLPM1
LOC111044681	94.9063	45.0691	1.07437	3.64e-07	0.00251	Up	NW_019105757.1	445754	459861	FAF2	UAS
LOC111045007	2143.21	1018.37	1.07351	3.97e-07	0.00177	Up	NW_019105782.1	216274	253531	POLR3A
LOC111058711	60.4897	28.7675	1.07225	7.11e-07	0.000399	Up	NW_019108184.1	5336	65568	LRGUK	Guanylate kinase
LOC111057081	26415.2	12568.5	1.07156	9.72e-07	0.00156	Up	NW_019107550.1	59389	73775	RpL3	Ribosomal protein L3
LOC111061157	878.144	418.088	1.07065	1.1e-06	0.00247	Up	NW_019109957.1	1225	17461	NSD1
LOC111054950	52710.5	25109.2	1.06987	6.2e-06	3.35e-05	Up	NW_019107000.1	32796	34061	SCD	Fatty acid desaturase
LOC111047307	25579.8	12195.5	1.06866	6.01e-06	0.000839	Up	NW_019105951.1	300948	333375	PNP
LOC111044100	164.782	78.6311	1.06739	7.02e-06	0.000701	Up	NW_019105719.1	127828	147506	FSIP2
LOC111043728	82.3912	39.3156	1.06739	0.000572	0.0007	Up	NW_019105699.1	736603	740853	TPGS2	SMI1 / KNR4 family
LOC111046824	12838.4	6128.43	1.06688	0.000672	0.000844	Up	NW_019105541.1	1139425	1215494	ATP2A2
LOC111053077	2492.59	1190.97	1.06551	0.000672	0.00098	Up	NW_019106666.1	240113	249810		SERine Proteinase INhibitors
LOC111046961	156.439	74.7955	1.06458	7.61e-05	0.000831	Up	NW_019105926.1	545136	580582	LYST	PH domain associated with Beige/BEACH
LOC111047322	78.2195	37.3977	1.06458	0.000213	0.00102	Up	NW_019105952.1	258569	270934	PAOX	Flavin containing amine oxidoreductase
LOC111060963	1898.13	908.094	1.06366	0.000802	0.00108	Up	NW_019105620.1	374202	380740	CYP302A1	Cytochrome P450
LOC111053794	178.34	85.3436	1.06328	1.58e-05	0.00345	Up	NW_019106781.1	181372	183531
LOC111053793	202.328	96.8506	1.06286	2.3e-05	0.00162	Up	NW_019106781.1	144625	146794
LOC111057644	626.799	300.141	1.06236	7.98e-05	0.0015	Up	NW_019107751.1	1480	131888	SPTBN5	Calponin homology domain
LOC111049695	74.0478	35.4799	1.06145	0.00151	0.00167	Up	NW_019106202.1	406694	429963	RALGAPA2	GTPase activator activity. It is involved in the biological process described with regulation of small GTPase mediated signal transduction
LOC111048444	503.733	241.647	1.05976	0.00168	0.0019	Up	NW_019106058.1	444768	461907	UGGT1
LOC111054361	47.9746	23.014	1.05976	5.85e-05	4.42e-07	Up	NW_019106882.1	120289	155471	C2orf42
LOC111045403	393.183	188.907	1.05753	6.7e-05	0.00243	Up	NW_019105809.1	360920	405966
LOC111047242	137.666	66.1652	1.05703	7.72e-05	0.00359	Up	NW_019105947.1	283613	324439	ACOX3
LOC111053779	45.8887	22.0551	1.05703	8.55e-05	0.0036	Up	NW_019106777.1	185779	259825		Domain of unknown function (DUF1736)
LOC111054766	45.8887	22.0551	1.05703	0.00205	0.00461	Up	NW_019106964.1	122734	136174
LOC111052808	627.842	302.059	1.05557	8.66e-05	0.00364	Up	NW_019106625.1	8635	13622
LOC111051475	111.593	53.6993	1.05527	0.00226	0.00248	Up	NW_019106429.1	107747	167347		Nucleolar protein c7b
LOC111046072	954.277	459.321	1.05491	0.000155	0.000422	Up	NW_019105852.1	83428	85497
LOC111043833	65.7043	31.6442	1.05405	0.00016	0.00417	Up	NW_019105705.1	666807	667961	-	-
LOC111054987	1518.5	731.653	1.05342	0.000146	7.38e-05	Up	NW_019105542.1	192585	345942	L3MBTL3
LOC111048877	672.687	325.073	1.04917	0.00272	1.29e-05	Up	NW_019105566.1	464699	469417
LOC111061683	29660.8	14349.2	1.04759	0.0031	9.18e-05	Up	NW_019110391.1	5805	28475	ACLY
LOC111063825	79.2624	38.3567	1.04716	0.0031	1.01e-06	Up	NW_019117696.1	465	1998	ARID4B
LOC111049508	174.169	84.3846	1.04543	0.00023	0.00103	Up	NW_019106175.1	234129	316313	NSUN5	16S rRNA methyltransferase RsmB/F
LOC111052436	1588.38	770.01	1.0446	0.00343	0.00328	Up	NW_019106569.1	122228	169730	SCRASP1	It is involved in the biological process described with
LOC111064527	172.083	83.4257	1.04454	0.00384	0.000255	Up	NW_019105658.1	412712	414081	TBC1D15
LOC111056068	57.3609	27.8086	1.04454	0.000271	2.85e-06	Up	NW_019107256.1	167349	185469	INTS4	Integrator complex subunit
LOC111063419	1332.86	646.31	1.04423	0.000343	0.00108	Up	NW_019114773.1	485	3507	PGD
LOC111049754	225.272	109.316	1.04316	0.000393	0.00011	Up	NW_019106210.1	243686	337603	GAPVD1	It is involved in the biological process described with regulation of Ras GTPase activity
LOC111054356	744.649	361.511	1.04252	0.000346	0.00332	Up	NW_019105588.1	470345	586113	per
LOC111057537	574.652	279.045	1.04219	0.00436	0.00203	Up	NW_019107707.1	54930	138911
LOC111063476	148.096	71.9187	1.04209	0.000917	9.67e-05	Up	NW_019115100.1	1586	3257
LOC111055061	1478.87	718.228	1.04198	0.000442	6.43e-05	Up	NW_019107022.1	90368	130303	TSC2	GTPase activator activity. It is involved in the biological process described with
LOC111057863	276.375	134.248	1.04173	0.000428	0.00335	Up	NW_019107840.1	1047	8954	LIMS2
LOC111046037	2149.47	1044.26	1.0415	0.000644	1.86e-12	Up	NW_019105850.1	298377	306364	MIOX
LOC111064460	18501.5	8988.88	1.04143	0.000839	0.00388	Up	NW_019105655.1	82665	135510	IPO5
LOC111045715	440.115	213.838	1.04136	0.000701	0.00325	Up	NW_019105828.1	195424	208566	ASPM
LOC111044715	966.792	469.869	1.04095	0.0007	1.73e-19	Up	NW_019105758.1	32550	45833		It is involved in the biological process described with transmembrane transport
LOC111052541	652.872	317.401	1.04049	0.000844	5.92e-05	Up	NW_019106585.1	51274	122149		zinc finger
LOC111047738	398.398	193.701	1.04038	0.00098	5.56e-05	Up	NW_019105990.1	248908	278600	CASD1
LOC111061803	199.199	96.8506	1.04038	0.000831	5.71e-05	Up	NW_019110501.1	149	26545	BIRC6
LOC111055299	126.194	61.3706	1.04002	0.00102	4.4e-05	Up	NW_019107065.1	147	16854	UBR5
LOC111057689	1552.92	755.626	1.03924	0.00108	4.08e-05	Up	NW_019107773.1	130013	131183
LOC111058437	141.838	69.042	1.0387	0.00345	3.74e-06	Up	NW_019108066.1	111822	115468	TOP2B
LOC111049601	124.108	60.4117	1.0387	0.00162	0.000282	Up	NW_019106188.1	410633	423671	CalpC	Belongs to the peptidase C2 family
LOC111049179	88.6487	43.1512	1.0387	0.0015	0.00255	Up	NW_019106140.1	210920	278236		Immunoglobulin
LOC111049223	1573.78	767.133	1.03668	0.00167	3.58e-23	Up	NW_019106144.1	175814	187377		Proteasome/cyclosome repeat
LOC111055806	1092.99	533.158	1.03564	0.0019	6.16e-10	Up	NW_019107195.1	30195	48543	HDAC2	Belongs to the histone deacetylase family. HD Type 1 subfamily
LOC111046184	459.93	224.386	1.03543	4.42e-07	7.22e-19	Up	NW_019105859.1	443473	453563	TSSK4
LOC111060664	102.207	49.8637	1.03543	0.00243	0.000104	Up	NW_019109533.1	31636	34822	TOP1	Topoisomerase I
LOC111050838	1227.52	599.323	1.03435	0.00359	3.77e-10	Up	NW_019106345.1	333271	355736	SF3A1	RNA binding. It is involved in the biological process described with RNA processing
LOC111052547	100.121	48.9047	1.0337	0.0036	7.93e-07	Up	NW_019106587.1	281430	284194	SHPRH	Zinc ion binding
LOC111060762	774.894	378.772	1.03267	0.00461	0.0496065	Up	NW_019109621.1	3239	30590	BYSL	Bystin
LOC111057452	213.8	104.522	1.03246	0.00428	6.53e-06	Up	NW_019107669.1	53933	57924
LOC111048180	2810.69	1374.13	1.03241	5.49e-27	0.0271281	Up	NW_019105541.1	439680	550810	UBR4	Zinc ion binding
LOC111052394	399.441	195.619	1.02994	5.18e-05	1.96e-06	Up	NW_019106565.1	282681	327703	CASD1
LOC111053845	140.795	69.042	1.02805	4.43e-07	0.0426465	Up	NW_019105586.1	917249	1074328		Zinc ion binding
LOC111047880	125.151	61.3706	1.02805	0.00263	0.000958404	Up	NW_019105562.1	934831	953313	DCHS2	Cadherin repeats.
LOC111051018	109.507	53.6993	1.02805	0.00197	0.0159076	Up	NW_019106371.1	145000	146516	hsp70
LOC111059210	152.267	74.7955	1.02558	8.28e-06	2.43e-05	Up	NW_019108414.1	41217	92216	WDFY3	Domain of unknown function (DUF4704)
LOC111047784	926.118	455.485	1.02379	5.06e-05	0.0407833	Up	NW_019105996.1	129198	171470		Sec7 domain
LOC111050898	163.739	80.549	1.02346	0.00216	0.014784	Up	NW_019106355.1	206817	242697		It is involved in the biological process described with cation transport
LOC111060393	401.527	197.537	1.02337	0.00386	0.0477924	Up	NW_019109273.1	3072	10004	DIDO1
LOC111047913	148.096	72.8776	1.02298	0.00407	0.0126079	Up	NW_019106008.1	211464	375135	DNAH12
LOC111054334	3639.81	1791.26	1.02289	0.000172	1.19e-12	Up	NW_019106877.1	50371	173725	BIRC6
LOC111047723	235.701	116.029	1.02248	0.00115	0.0457787	Up	NW_019105989.1	266669	284955
LOC111044280	220.057	108.358	1.02208	0.00319	2.98e-07	Up	NW_019105732.1	539016	624312	WDR81	Beige/BEACH domain
LOC111057901	366.067	180.276	1.0219	0.00409	0.0170368	Up	NW_019107855.1	6746	21593	ARHGEF25	RhoGEF domain
LOC111045377	58.4039	28.7675	1.02162	0.00153	0.0230263	Up	NW_019105807.1	360839	384250		zinc finger protein
LOC111057000	1593.59	785.353	1.02087	0.000372	0.0368611	Up	NW_019107518.1	112328	148368	NUP214	Nuclear pore complex protein
LOC111051078	130.366	64.2474	1.02086	0.000214	4.33e-05	Up	NW_019106379.1	306520	350550	TRIO
LOC111043971	3657.54	1802.76	1.02066	0.00238	0.0143342	Up	NW_019105711.1	181102	218837	ABCB11	Multidrug resistance protein
LOC111062392	101.164	49.8637	1.02063	0.00286	0.0165753	Up	NW_019111514.1	8210	13791
LOC111047646	3541.78	1748.1	1.01868	0.00275	3.03e-09	Up	NW_019105982.1	1037	51183	PPAT	Glutamine amidotransferase domain
LOC111044823	11061.3	5461.03	1.01827	0.00169	0.0489187	Up	NW_019105552.1	738432	760191	EIF4B	translation Initiation Factor
LOC111046694	56.318	27.8086	1.01807	2.12e-07	0.00123858	Up	NW_019105902.1	174134	181637
LOC111056550	209.628	103.563	1.01732	1.48e-06	1.16e-07	Up	NW_019107386.1	131745	132590	PRDX5	Redoxin
LOC111047275	96.9921	47.9458	1.01646	0.00324	0.000797716	Up	NW_019105949.1	564609	570337	SLC25A37	Belongs to the mitochondrial carrier (TC 2.A.29) family
LOC111060457	498.519	246.442	1.0164	0.00143	0.0017427	Up	NW_019109317.1	38196	51329	SART1
LOC111059153	2416.46	1194.81	1.01611	8.6e-05	0.000240671	Up	NW_019108390.1	72284	91205	AMPD3
LOC111062458	275.332	136.166	1.01581	0.00129	0.00155342	Up	NW_019111702.1	9	12558		Solute carrier organic anion transporter family member
LOC111054639	885.444	438.225	1.01473	7.25e-05	0.0283385	Up	NW_019106934.1	19202	69304		Calcium ion binding
LOC111047478	244.045	120.823	1.01424	0.00353	0.0147989	Up	NW_019105964.1	458583	468398	HGD
LOC111045349	54.2322	26.8497	1.01424	0.0036	0.00717412	Up	NW_019105806.1	54285	75041	HERC2	metal ion binding. It is involved in the biological process described with protein ubiquitination
LOC111062408	214.843	106.44	1.01324	7.88e-05	0.0377217	Up	NW_019111549.1	180	12820	SUPT5H
LOC111062132	187.727	93.0149	1.0131	3.12e-05	0.00434237	Up	NW_019111011.1	12276	18021	KATNB1
LOC111056858	185.641	92.056	1.01193	0.00456	0.00905759	Up	NW_019107478.1	160833	174849	PCM1	interkinetic nuclear migration
LOC111046276	1444.45	716.311	1.01187	0.000118	0.0488271	Up	NW_019105869.1	160901	161419
LOC111063697	117.851	58.4939	1.0106	0.00455	0.0449446	Up	NW_019116511.1	1125	2552	ERCC3
LOC111061135	1647.82	817.956	1.01047	1.31e-05	3.7e-06	Up	NW_019109938.1	297	32951
LOC111045790	52.1463	25.8907	1.01013	0.00444	0.0486751	Up	NW_019105832.1	258458	261406
LOC111064064	467.231	232.058	1.00965	4.65e-05	0.00559646	Up	NW_019105633.1	51760	68769	WFS1
LOC111050836	945.934	469.869	1.00948	0.00191	1.06e-09	Up	NW_019106345.1	286577	308682	SF3A1	RNA binding. It is involved in the biological process described with RNA processing
LOC111047862	3271.66	1625.36	1.00926	1.23e-09	0.0393847	Up	NW_019106004.1	100283	218272
LOC111051165	2940.01	1461.39	1.00848	0.00299	0.0278134	Up	NW_019106392.1	176079	191598	XYLB
LOC111043793	638.271	317.401	1.00786	3.17e-08	0.00461828	Up	NW_019105702.1	87254	100398
LOC111044319	125.151	62.3296	1.00568	0.00112	0.000650137	Up	NW_019105734.1	301064	303642		Zinc finger, C2H2 type
LOC111052089	75.0907	37.3977	1.00568	0.00264	0.00371422	Up	NW_019106519.1	44253	46749
LOC111061400	75.0907	37.3977	1.00568	0.000883	9.04e-11	Up	NW_019110179.1	12314	29573	UBLCP1
LOC111056639	211.714	105.481	1.00514	0.000287	1.42e-05	Up	NW_019107412.1	72945	75974
LOC111051051	1027.28	512.061	1.00444	0.00421	0.0100961	Up	NW_019106375.1	111610	164687	SEC23IP	Metal ion binding
LOC111054843	244.045	121.782	1.00284	0.000836	0.0337793	Up	NW_019106977.1	219113	248060	CYFIP1	centripetally migrating follicle cell migration
LOC111050276	255.517	127.536	1.00252	0.00141	0.0266541	Up	NW_019106273.1	193205	357434	SDK2	Immunoglobulin
LOC111054566	73.0048	36.4388	1.00252	0.00141	0.00998918	Up	NW_019106922.1	131	16793	APBB2
LOC111052352	193.984	96.8506	1.00211	0.00135	0.0247031	Up	NW_019106556.1	204661	216470		Belongs to the peptidase S1 family
LOC111062549	191.898	95.8916	1.00087	0.00344	0.0334507	Up	NW_019111935.1	702	2132	CDK5R1
LOC111046282	1124.27	561.925	1.00054	0.000789	0.00166788	Up	NW_019105869.1	164786	349378	CREB3L2
LOC111052535	678.945	339.456	1.00007	0.00379	3.2e-05	Up	NW_019106584.1	304096	314026	ImpL2
LOC111046236	0.5	450.691	-9.81599	5.58868e-05	2.56538e-09	Down	NW_019105556.1	1202690	1206310		Cuticle protein
LOC111044928	0.5	416.17	-9.70103	5.58726e-05	1.67765e-06	Down	NW_019105774.1	404980	407583		Structural constituent of cuticle
LOC111047945	1.04293	675.077	-9.33827	5.59335e-05	1.6769e-05	Down	NW_019106009.1	521301	524059		Structural constituent of cuticle
LOC111046257	1.04293	615.624	-9.20527	5.59258e-05	1.28454e-13	Down	NW_019105556.1	1189206	1192255		Cuticle protein
LOC111046302	2.08585	1193.85	-9.16077	5.59653e-05	1.028e-11	Down	NW_019105556.1	1354056	1356816		Structural constituent of cuticle
LOC111046246	0.5	248.359	-8.95629	5.57414e-05	3.6912e-11	Down	NW_019105556.1	1322670	1328360		Insect cuticle protein
LOC111045894	5.21463	1456.59	-8.12582	5.59732e-05	8.21292e-11	Down	NW_019105840.1	398190	400143
LOC111059287	0.5	131.372	-8.03751	5.5378e-05	8.39748e-11	Down	NW_019108455.1	87738	89732	-	-
LOC111054307	4.1717	995.355	-7.89843	5.59576e-05	1.75701e-05	Down	NW_019106871.1	205146	215356
LOC111057579	0.5	115.07	-7.84637	5.52455e-05	8.02836e-09	Down	NW_019107725.1	123450	124103		Structural constituent of cuticle
LOC111050763	0.5	113.152	-7.82212	5.52245e-05	2.9345e-08	Down	NW_019106335.1	39964	67416
LOC111060728	5.21463	1172.75	-7.81312	5.59638e-05	9.33874e-08	Down	NW_019109597.1	8924	12995		Cuticle protein
LOC111060729	2.08585	462.198	-7.79173	5.58902e-05	7.6777e-07	Down	NW_019109597.1	41302	43898		Structural constituent of cuticle
LOC111055344	0.5	82.4668	-7.36574	5.47663e-05	7.2163e-08	Down	NW_019107077.1	90859	93925
LOC111048181	2.08585	339.456	-7.34645	5.58291e-05	2.98987e-07	Down	NW_019106031.1	142	795		Insect cuticle protein
LOC111045206	1.04293	156.303	-7.22757	5.55156e-05	4.35562e-07	Down	NW_019105795.1	694362	699401
LOC111059387	3.12878	440.143	-7.13623	5.58817e-05	2.86068e-07	Down	NW_019108518.1	9140	13026
LOC111060226	1.04293	143.837	-7.10766	5.54511e-05	1.40819e-06	Down	NW_019105618.1	194728	246307
LOC111048853	3.12878	427.677	-7.09478	5.58761e-05	8.39748e-07	Down	NW_019106101.1	31942	56727		Chitin binding. It is involved in the biological process described with chitin metabolic process
LOC111059989	0.5	67.1241	-7.06876	5.43347e-05	1.6149e-06	Down	NW_019108917.1	54876	56645
LOC111059889	1.04293	140.002	-7.06866	5.54265e-05	1.81238e-06	Down	NW_019108846.1	28901	51478		Insect cuticle protein
LOC111059386	5.21463	683.707	-7.03467	5.5934e-05	2.8683e-06	Down	NW_019108518.1	14560	16541
LOC111054861	0.5	65.2063	-7.02694	0.000154255	5.4677e-06	Down	NW_019106979.1	134297	136257	Gr21a	gustatory receptor which mediates acceptance or avoidance behavior, depending on its substrates
LOC111057594	7.30048	883.162	-6.91854	0.000955951	6.91388e-06	Down	NW_019107732.1	83453	98019		Domain of unknown function (DUF4816)
LOC111050938	7.30048	820.832	-6.81295	5.59451e-05	6.97227e-06	Down	NW_019106360.1	52581	55360		Cuticle protein
LOC111051746	1.04293	115.07	-6.78573	5.52455e-05	6.19562e-06	Down	NW_019105577.1	221494	234107		Cuticle protein
LOC111044982	65.7043	7241.74	-6.7842	5.59916e-05	0.000143148	Down	NW_019105779.1	603240	627201
LOC111059950	0.5	52.7404	-6.72084	0.000653562	7.29926e-06	Down	NW_019108886.1	36734	67832		Cuticle protein
LOC111048117	2.08585	215.756	-6.69262	5.56861e-05	7.47289e-06	Down	NW_019106026.1	199596	204337		Cuticle protein
LOC111050896	0.5	50.8226	-6.6674	5.34065e-05	7.95267e-06	Down	NW_019106355.1	82861	87715
LOC111056383	43.8029	4397.59	-6.64954	5.59882e-05	1.04303e-05	Down	NW_019107347.1	63733	86575		Structural constituent of cuticle
LOC111051462	0.5	49.8637	-6.63992	5.33254e-05	0.000205389	Down	NW_019106428.1	213051	217892
LOC111054308	1.04293	100.686	-6.59309	5.50746e-05	1.45864e-05	Down	NW_019106871.1	129356	138581
LOC111045208	0.5	47.9458	-6.58333	5.31357e-05	0.000248558	Down	NW_019105795.1	512248	524362
LOC111056306	17.7297	1651.25	-6.54125	5.59758e-05	2.22647e-05	Down	NW_019107324.1	15835	22039		Pupal cuticle protein
LOC111048173	4.1717	388.361	-6.54062	5.58585e-05	0.000260983	Down	NW_019106031.1	40552	55588		Insect cuticle protein
LOC111043798	11.4722	1048.1	-6.51349	5.59593e-05	2.06903e-05	Down	NW_019105702.1	508145	515462
LOC111057015	5.21463	473.705	-6.50528	5.58924e-05	4.19818e-05	Down	NW_019107524.1	64539	70377
LOC111052901	1.04293	88.2203	-6.4024	5.48896e-05	2.28435e-05	Down	NW_019106637.1	95851	100734
LOC111056355	39.6312	3345.66	-6.39951	5.59861e-05	2.39747e-05	Down	NW_019107339.1	120003	132227
LOC111052928	1.04293	83.4257	-6.32178	5.47875e-05	2.63864e-05	Down	NW_019106642.1	158450	164542
LOC111064107	15.6439	1242.76	-6.3118	5.59668e-05	4.95932e-05	Down	NW_019105635.1	505450	514047		Insect cuticle protein
LOC111048046	10.4293	826.586	-6.30846	5.59451e-05	3.03842e-05	Down	NW_019106018.1	246774	268053		Domain of unknown function, currently peculiar to Drosophila.
LOC111053610	1.04293	82.4668	-6.3051	5.47663e-05	0.000335616	Down	NW_019106743.1	177740	181963	Osi19	Protein of unknown function (DUF1676)
LOC111049521	1.04293	79.5901	-6.25388	5.46968e-05	3.39797e-05	Down	NW_019106177.1	162434	165170
LOC111050954	1.04293	77.6722	-6.21869	5.46488e-05	3.26311e-05	Down	NW_019106363.1	314922	327109
LOC111046849	0.5	36.4388	-6.1874	5.14511e-05	4.26791e-05	Down	NW_019105915.1	393816	394614
LOC111057006	1.04293	75.7544	-6.18262	5.45952e-05	3.89043e-05	Down	NW_019107521.1	149799	156203	Osi18	Protein of unknown function (DUF1676)
LOC111062890	1.04293	75.7544	-6.18262	5.45952e-05	3.97398e-05	Down	NW_019112780.1	4398	7133
LOC111053614	2.08585	140.002	-6.06866	5.54222e-05	4.38457e-05	Down	NW_019106743.1	160491	165198	Osi20	Protein of unknown function (DUF1676)
LOC111064436	0.5	32.6032	-6.02694	5.07793e-05	4.44304e-05	Down	NW_019105653.1	121445	183522
LOC111061100	2.08585	134.248	-6.00812	0.00305539	0.000413751	Down	NW_019109909.1	15630	22049		Insect cuticle protein
LOC111054199	0.5	31.6442	-5.98387	5.05216e-05	6.22013e-05	Down	NW_019106853.1	10813	17015
LOC111048514	7.30048	456.444	-5.9663	5.58864e-05	0.000460894	Down	NW_019106064.1	388970	389666		Domain of unknown function (DUF4816)
LOC111059782	8.34341	517.815	-5.95566	5.59044e-05	6.59001e-05	Down	NW_019108762.1	60117	73046
LOC111045475	0.5	30.6853	-5.93948	5.02555e-05	0.000514578	Down	NW_019105813.1	649711	663702
LOC111054796	1.04293	62.3296	-5.90121	5.4122e-05	0.000150868	Down	NW_019106967.1	145080	166353
LOC111062130	4.1717	248.359	-5.89565	5.57365e-05	0.000544201	Down	NW_019111003.1	10	11724
LOC111046264	4.1717	241.647	-5.85612	5.57271e-05	0.000206304	Down	NW_019105556.1	1336353	1344860		Structural constituent of cuticle
LOC111059454	651.829	37596.2	-5.84995	5.59987e-05	9.48891e-05	Down	NW_019108565.1	68287	74380
LOC111046347	34.4166	1981.12	-5.84707	5.59798e-05	8.96374e-05	Down	NW_019105556.1	1249771	1271817		Structural constituent of cuticle
LOC111050125	0.5	28.7675	-5.84637	4.96371e-05	0.00011784	Down	NW_019105572.1	174704	177644		protein dimerization activity
LOC111059385	2.08585	118.906	-5.83304	5.52641e-05	0.000115603	Down	NW_019108518.1	13532	14101
LOC111058054	3.12878	173.564	-5.79372	5.55727e-05	0.000645935	Down	NW_019107916.1	35674	77361
LOC111052513	13.558	743.16	-5.77645	5.59395e-05	0.000120121	Down	NW_019106581.1	57434	77410		Domain of unknown function, currently peculiar to Drosophila.
LOC111047942	3.12878	169.728	-5.76148	5.55607e-05	0.000183165	Down	NW_019106009.1	380004	380491		Insect cuticle protein
LOC111045893	3.12878	168.769	-5.75331	5.55555e-05	0.000139485	Down	NW_019105840.1	401913	405970
LOC111059963	0.5	26.8497	-5.74683	4.89332e-05	0.000175458	Down	NW_019108891.1	3001	3330	hsp70	Heat shock protein
LOC111052456	0.5	25.8907	-5.69436	4.85595e-05	0.000140446	Down	NW_019105580.1	731378	742649
LOC111047286	1.04293	53.6993	-5.68619	5.35619e-05	0.000170767	Down	NW_019105950.1	262096	321023
LOC111050508	23.9873	1218.78	-5.66703	5.59653e-05	0.000202512	Down	NW_019106300.1	69496	71319
LOC111062303	0.5	24.9318	-5.63992	4.81332e-05	5.79518e-15	Down	NW_019111335.1	431	5087
LOC111054606	1.04293	49.8637	-5.57928	5.32337e-05	0.000184711	Down	NW_019106929.1	66210	68950		Transposase IS4
LOC111057435	1.04293	49.8637	-5.57928	5.32337e-05	0.000328096	Down	NW_019107664.1	39132	41832		protein dimerization activity
LOC111044875	0.5	23.014	-5.52444	4.71842e-05	0.000234561	Down	NW_019105770.1	60327	85768
LOC111063850	0.5	23.014	-5.52444	4.71842e-05	0.000234561	Down	NW_019118243.1	406	1737		Haemolymph juvenile hormone binding protein (JHBP)
LOC111044457	1.04293	43.1512	-5.37069	5.25767e-05	0.000207096	Down	NW_019105742.1	583232	590100		Transposase IS4
LOC111058709	1.04293	41.2334	-5.3051	5.23089e-05	0.00020857	Down	NW_019108183.1	65933	77772		Haemolymph juvenile hormone binding protein (JHBP)
LOC111060144	5.21463	205.208	-5.29838	5.56565e-05	0.000413112	Down	NW_019109046.1	41055	56871		Haemolymph juvenile hormone binding protein (JHBP)
LOC111048295	6.25756	240.688	-5.26542	5.57221e-05	0.000228364	Down	NW_019106043.1	154545	167476		Insect cuticle protein
LOC111047843	4.1717	160.139	-5.26254	5.55156e-05	0.000231562	Down	NW_019106003.1	414345	418356
LOC111050940	4.1717	159.18	-5.25388	5.55156e-05	0.00038256	Down	NW_019106360.1	32216	34293
LOC111048356	1.04293	38.3567	-5.20077	5.18216e-05	0.000278631	Down	NW_019106050.1	384451	389610		Structural constituent of cuticle
LOC111053698	1.04293	37.3977	-5.16424	5.16477e-05	0.000366894	Down	NW_019105585.1	835351	852182		Protein of unknown function (DUF1676)
LOC111047316	1.04293	36.4388	-5.12677	5.14511e-05	0.000468532	Down	NW_019105560.1	982410	1057764
LOC111045501	7.30048	239.729	-5.03727	5.5718e-05	0.000360411	Down	NW_019105815.1	216589	219269		Insect cuticle protein
LOC111055737	5.21463	162.057	-4.95779	5.55202e-05	0.000326676	Down	NW_019107175.1	174222	194898		Insect cuticle protein
LOC111063497	22.9444	709.598	-4.95079	5.59352e-05	0.000312607	Down	NW_019105629.1	852094	901244	CLIPA10
LOC111048673	17.7297	533.158	-4.91032	5.59065e-05	0.000364528	Down	NW_019106084.1	166067	169150	hsp70	MreB/Mbl protein
LOC111051966	1.04293	30.6853	-4.87884	4.99542e-05	0.000533076	Down	NW_019106498.1	182881	185593	-	-
LOC111044942	8.34341	241.647	-4.85612	5.5721e-05	0.0003529	Down	NW_019105775.1	498342	615746
LOC111051754	11.4722	320.278	-4.80311	5.5809e-05	0.000371048	Down	NW_019105577.1	251571	270980		Insect cuticle protein
LOC111060759	1.04293	28.7675	-4.78573	4.92909e-05	0.000540928	Down	NW_019109616.1	1898	41687	FAXDC2	Belongs to the sterol desaturase family
LOC111048408	2.08585	55.6172	-4.73682	5.36398e-05	0.000499302	Down	NW_019106055.1	99939	106372	CIB3	Calcium ion binding
LOC111050656	1.04293	27.8086	-4.73682	4.89332e-05	0.000566233	Down	NW_019106323.1	327006	329702
LOC111047715	46.9317	1246.59	-4.73128	5.59657e-05	0.000442951	Down	NW_019105988.1	128796	141397
LOC111058004	7.30048	187.948	-4.68619	5.56044e-05	0.000466763	Down	NW_019107893.1	84740	131193		Lipase
LOC111053518	2.08585	53.6993	-4.68619	5.34909e-05	0.000449296	Down	NW_019106731.1	17098	80314
LOC111051753	1.04293	26.8497	-4.68619	4.85595e-05	0.000485332	Down	NW_019106468.1	67471	79438
LOC111045917	117.851	3026.34	-4.68254	5.59852e-05	0.000666115	Down	NW_019105840.1	417420	423313
LOC111052093	10.4293	264.661	-4.66544	5.57521e-05	0.000538839	Down	NW_019105579.1	419630	524596	CACNA2D4
LOC111051143	199.199	5026.64	-4.65731	5.59891e-05	0.000530971	Down	NW_019106389.1	63858	78212
LOC111060857	4.1717	103.563	-4.63373	5.50746e-05	0.000590696	Down	NW_019109705.1	19388	27367
LOC111064450	1.04293	25.8907	-4.63373	4.81332e-05	0.000773482	Down	NW_019105654.1	318085	380884
LOC111048665	3.12878	71.9187	-4.5227	5.44018e-05	0.000642045	Down	NW_019106083.1	150916	205181
LOC111044815	1.04293	23.9729	-4.5227	4.71838e-05	0.000639138	Down	NW_019105766.1	385104	466853		Phospholipase A2
LOC111054635	1.04293	23.9729	-4.5227	4.71838e-05	0.000699482	Down	NW_019106933.1	97241	105118
LOC111051944	30.2449	694.255	-4.5207	5.5932e-05	0.000677968	Down	NW_019106494.1	219774	221942	hsp70	MreB/Mbl protein
LOC111049100	5.21463	116.988	-4.48765	5.5214e-05	0.000677968	Down	NW_019106131.1	257674	259534
LOC111064556	2.08585	46.028	-4.4638	5.26989e-05	0.000809541	Down	NW_019105661.1	518137	532699		Protein of unknown function (DUF1676)
LOC111049734	1.04293	23.014	-4.4638	4.66362e-05	0.000900672	Down	NW_019106206.1	39394	78340
LOC111056619	1.04293	23.014	-4.4638	4.66362e-05	5.15591e-06	Down	NW_019107404.1	74110	96662		Lipase
LOC111059699	1.04293	23.014	-4.4638	4.66362e-05	0.000113543	Down	NW_019108706.1	26312	74688
LOC111048664	3.12878	68.0831	-4.44362	5.42543e-05	6.85842e-06	Down	NW_019106083.1	284491	338945
LOC111049391	2.08585	45.0691	-4.43343	5.25756e-05	6.46004e-05	Down	NW_019106161.1	90693	104252
LOC111043714	4.1717	89.1792	-4.418	5.48482e-05	0.000544897	Down	NW_019105697.1	603168	675417
LOC111048857	23.9873	510.144	-4.41056	5.58977e-05	0.00058971	Down	NW_019106101.1	268004	279911
LOC111055739	17.7297	376.854	-4.40976	5.58394e-05	0.000141982	Down	NW_019107175.1	53130	65977		Insect cuticle protein
LOC111045912	20.8585	420.964	-4.33499	5.58662e-05	2.59402e-05	Down	NW_019105840.1	377772	381206
LOC111050778	2.08585	41.2334	-4.3051	5.21586e-05	0.000442997	Down	NW_019106337.1	243323	331975	dyl	Zona pellucida (ZP) domain
LOC111043523	8.34341	163.975	-4.29669	5.55141e-05	2.62075e-07	Down	NW_019105686.1	699630	719992		Domain of unknown function (DUF4773)
LOC111045914	541.279	10611.4	-4.2931	5.59916e-05	0.00050326	Down	NW_019105840.1	384986	387474
LOC111045919	54.2322	1061.52	-4.29084	5.59567e-05	0.000667841	Down	NW_019105840.1	446627	449454
LOC111045915	910.474	17347.8	-4.25199	5.59944e-05	0.000396535	Down	NW_019105840.1	392254	394752
LOC111046124	2.08585	39.3156	-4.23639	5.18201e-05	0.000150885	Down	NW_019105856.1	99403	105750
LOC111057681	2.08585	39.3156	-4.23639	5.18201e-05	0.000650209	Down	NW_019107767.1	133561	135086
LOC111062647	4.1717	77.6722	-4.21869	5.45619e-05	0.000589904	Down	NW_019112163.1	852	4167		Nuclear pore complex protein
LOC111052335	11.4722	207.126	-4.1743	5.56451e-05	0.000267588	Down	NW_019105580.1	387802	398180		Structural constituent of cuticle
LOC111059455	9.38633	168.769	-4.16835	5.55324e-05	0.000699692	Down	NW_019108565.1	8686	17426
LOC111064163	41.717	748.914	-4.16609	5.59355e-05	0.000126394	Down	NW_019105638.1	382328	384350	hsp70	MreB/Mbl protein
LOC111044951	6.25756	111.234	-4.15186	5.51331e-05	0.000680929	Down	NW_019105776.1	299607	302650	-	-
LOC111047163	31.2878	551.377	-4.13937	5.59039e-05	0.000126929	Down	NW_019105942.1	7620	49026		chitin binding. It is involved in the biological process described with chitin metabolic process
LOC111047711	6.25756	110.275	-4.13937	5.51331e-05	0.000416666	Down	NW_019105988.1	143427	148038
LOC111044952	44.8458	784.394	-4.12853	5.59361e-05	7.58058e-06	Down	NW_019105776.1	302981	351830	IRS4	insulin receptor substrate 4
LOC111043529	2.08585	36.4388	-4.12677	5.12383e-05	0.000500791	Down	NW_019105686.1	685274	691490		Domain of unknown function (DUF4773)
LOC111051915	11.4722	196.578	-4.09889	5.56149e-05	0.000354311	Down	NW_019106490.1	93413	106599	SRPN12	SERine Proteinase INhibitors
LOC111057185	8.34341	142.879	-4.09801	5.5399e-05	0.00048718	Down	NW_019107585.1	28701	33856		Insect cuticle protein
LOC111061303	13.558	230.14	-4.08529	5.56883e-05	0.000140057	Down	NW_019110078.1	31587	33944		Insect cuticle protein
LOC111062422	5.21463	86.3025	-4.04877	5.47624e-05	1.81976e-05	Down	NW_019111599.1	9736	13090
LOC111054779	4.1717	69.042	-4.04877	5.42515e-05	0.000159197	Down	NW_019106965.1	247392	248801
LOC111051430	6.25756	102.604	-4.03534	5.50326e-05	8.35181e-05	Down	NW_019106425.1	18112	29103
LOC111052682	13.558	221.51	-4.03015	5.56694e-05	0.000326222	Down	NW_019106604.1	250446	278085
LOC111048116	29.2019	474.664	-4.02277	5.58806e-05	0.000114153	Down	NW_019106026.1	188719	192664
LOC111050152	2.08585	33.5621	-4.00812	5.05177e-05	5.39271e-06	Down	NW_019106257.1	244435	252791	CPVL	Belongs to the peptidase S10 family
LOC111054106	12.5151	200.414	-4.00124	5.56222e-05	0.000393163	Down	NW_019105587.1	1045709	1065468
LOC111054958	62.5756	995.355	-3.99154	5.59477e-05	0.000672567	Down	NW_019107001.1	108920	111360
LOC111056492	15.6439	245.483	-3.97195	5.57063e-05	0.000119645	Down	NW_019107371.1	39737	76071		Pupal cuticle protein C1
LOC111045901	15.6439	235.893	-3.91446	5.56904e-05	0.000341719	Down	NW_019105840.1	434831	441104
LOC111053645	17.7297	263.702	-3.89466	5.57303e-05	0.000662757	Down	NW_019105585.1	543811	551533		Protein of unknown function (DUF1676)
LOC111059624	6.25756	93.0149	-3.89379	5.48658e-05	2.04906e-06	Down	NW_019108655.1	65412	76530
LOC111043567	16.6868	246.442	-3.88446	5.57063e-05	0.000116716	Down	NW_019105689.1	723241	754684	y	Yellow protein
LOC111059279	6.25756	92.056	-3.87884	5.48422e-05	0.000380146	Down	NW_019105611.1	1003389	1004126	CRYAA	Hsp20/alpha crystallin family
LOC111060529	4.1717	61.3706	-3.87884	5.39001e-05	5.1482e-05	Down	NW_019109380.1	37835	47015
LOC111057313	3.12878	46.028	-3.87884	5.25696e-05	3.908e-05	Down	NW_019107628.1	63855	82475
LOC111046354	2.08585	30.6853	-3.87884	4.963e-05	7.32782e-05	Down	NW_019105877.1	376949	463167
LOC111051398	114.722	1681.94	-3.87391	5.59678e-05	0.000881826	Down	NW_019106419.1	346839	352766
LOC111062765	8.34341	115.07	-3.78573	5.51451e-05	0.00021474	Down	NW_019112454.1	285	6772	AIMP1	tRNA binding
LOC111045994	15.6439	214.797	-3.7793	5.56436e-05	0.000793258	Down	NW_019105555.1	1378068	1378664		cuticle protein
LOC111051486	8.34341	113.152	-3.76148	5.51241e-05	0.000126233	Down	NW_019106432.1	87338	88425
LOC111053964	2.08585	27.8086	-3.73682	4.85466e-05	0.00019151	Down	NW_019106809.1	121569	135877
LOC111055500	5.21463	69.042	-3.72684	5.41992e-05	0.000231142	Down	NW_019107117.1	12142	70067
LOC111047077	9.38633	123.7	-3.72014	5.52326e-05	0.000106849	Down	NW_019105934.1	470852	484976		Insect cuticle protein
LOC111052007	83.4341	1096.04	-3.71552	5.59457e-05	0.000818457	Down	NW_019106504.1	97263	109332
LOC111060530	11.4722	148.632	-3.69553	5.54093e-05	4.98312e-11	Down	NW_019109380.1	5638	23851		Insect cuticle protein
LOC111044950	19.8156	247.4	-3.64214	5.56979e-05	0.00024498	Down	NW_019105776.1	124763	230622
LOC111049259	2.08585	25.8907	-3.63373	4.76703e-05	0.000151725	Down	NW_019106147.1	72165	85894
LOC111057060	3.12878	38.3567	-3.61581	5.14377e-05	0.000353664	Down	NW_019107542.1	67199	74112		Insect cuticle protein
LOC111043570	4.1717	49.8637	-3.57928	5.29208e-05	0.000687697	Down	NW_019105689.1	496688	503492
LOC111057009	2.08585	24.9318	-3.57928	4.71707e-05	0.000445298	Down	NW_019107522.1	67128	74680
LOC111060329	2.08585	24.9318	-3.57928	4.71707e-05	0.000270201	Down	NW_019109213.1	4932	38837
LOC111050755	14.601	171.646	-3.5553	5.55004e-05	6.86563e-14	Down	NW_019106333.1	175062	176416
LOC111063918	4.1717	48.9047	-3.55127	5.27909e-05	2.28934e-05	Down	NW_019120662.1	619	872
LOC111060168	23.9873	280.004	-3.5451	5.57294e-05	3.0637e-12	Down	NW_019109062.1	29075	55442		Major royal jelly protein
LOC111048010	6.25756	72.8776	-3.54181	5.431e-05	0.000789539	Down	NW_019106015.1	362899	399013		Insect cuticle protein
LOC111044836	85.5199	991.52	-3.53531	5.5929e-05	0.00061915	Down	NW_019105767.1	397013	401685
LOC111061065	173.126	1999.34	-3.52963	5.59541e-05	0.000191598	Down	NW_019109873.1	26906	34056		Structural constituent of cuticle
LOC111043398	9.38633	108.358	-3.52909	5.50362e-05	0.000862635	Down	NW_019105678.1	669909	806416
LOC111052068	10.4293	119.865	-3.5227	5.51711e-05	5.4174e-05	Down	NW_019106516.1	237769	245667
LOC111045251	2.08585	23.9729	-3.5227	4.66118e-05	1.49391e-05	Down	NW_019105799.1	218292	242672
LOC111048695	11.4722	131.372	-3.51744	5.52639e-05	6.32762e-05	Down	NW_019106087.1	128148	130693
LOC111050956	3.12878	35.4799	-3.50333	5.07546e-05	2.01658e-06	Down	NW_019106363.1	376888	377964
LOC111061443	3.12878	35.4799	-3.50333	5.07546e-05	0.000348129	Down	NW_019110207.1	22868	26281		Belongs to the peptidase S1 family
LOC111049592	23.9873	266.579	-3.47422	5.5709e-05	0.000738072	Down	NW_019106185.1	186965	256941	HPX5	Animal haem peroxidase
LOC111050857	18.7727	208.085	-3.47047	5.56057e-05	0.000135308	Down	NW_019106348.1	119352	258740
LOC111061729	4.1717	46.028	-3.4638	5.24206e-05	4.82043e-06	Down	NW_019110438.1	11371	24276
LOC111061099	3.12878	34.521	-3.4638	5.04969e-05	0.00036095	Down	NW_019109907.1	3864	7022	-	-
LOC111055490	57.3609	631.926	-3.46161	5.58943e-05	7.21179e-05	Down	NW_019107115.1	90387	95434
LOC111045920	40.6741	442.06	-3.44206	5.58401e-05	0.000743737	Down	NW_019105840.1	456448	462027
LOC111059961	18.7727	203.29	-3.43684	5.55886e-05	0.000539725	Down	NW_019108891.1	1583	2160	hsp70	MreB/Mbl protein
LOC111055009	11.4722	123.7	-3.43064	5.51972e-05	6.56271e-05	Down	NW_019107010.1	150382	153558	-	-
LOC111046652	15.6439	167.81	-3.42316	5.54768e-05	4.90632e-05	Down	NW_019105898.1	370105	397496
LOC111044910	3.12878	33.5621	-3.42316	5.02282e-05	0.000748917	Down	NW_019105773.1	50077	85510	ARMC4
LOC111059623	141.838	1496.87	-3.39963	5.59432e-05	2.28854e-11	Down	NW_019105614.1	879294	886486		Structural constituent of cuticle
LOC111056375	5.21463	54.6582	-3.3898	5.3298e-05	0.000823744	Down	NW_019107345.1	92563	138284
LOC111047811	13.558	141.92	-3.38785	5.53343e-05	0.000733858	Down	NW_019105999.1	68887	78837
LOC111053708	3.12878	32.6032	-3.38134	4.99268e-05	2.36975e-06	Down	NW_019105585.1	893127	899251		Protein of unknown function (DUF1676)
LOC111063651	4.1717	43.1512	-3.37069	5.19699e-05	0.000840777	Down	NW_019116069.1	12	2577
LOC111049128	6.25756	64.2474	-3.35997	5.38799e-05	0.000785182	Down	NW_019106135.1	34904	65886
LOC111051400	6.25756	64.2474	-3.35997	5.38799e-05	0.000354197	Down	NW_019106420.1	210868	223136
LOC111050497	930.29	9513.41	-3.35421	5.5965e-05	0.00015735	Down	NW_019106300.1	93371	98039
LOC111059770	51.1034	519.733	-3.34628	5.58651e-05	0.000789317	Down	NW_019105615.1	891995	920270
LOC111063060	11.4722	114.111	-3.31423	5.50609e-05	0.000851743	Down	NW_019113342.1	2413	5349	-	-
LOC111050932	4.1717	41.2334	-3.3051	5.17709e-05	0.000561526	Down	NW_019106358.1	318663	379373
LOC111057716	3.12878	30.6853	-3.29388	4.92402e-05	0.000348649	Down	NW_019107778.1	99691	105155		Insect cuticle protein
LOC111053570	62.5756	611.789	-3.28936	5.58636e-05	0.000151003	Down	NW_019106739.1	221868	226380
LOC111055760	13.558	132.33	-3.28692	5.52316e-05	0.00087264	Down	NW_019107183.1	47887	49955	ASPRV1	Retrotransposon gag protein
LOC111060831	5.21463	50.8226	-3.28483	5.28835e-05	0.000265965	Down	NW_019109674.1	19470	20483	y	Yellow protein
LOC111057113	17.7297	168.769	-3.25081	5.5447e-05	0.000865875	Down	NW_019107561.1	31237	42851
LOC111043783	3.12878	29.7264	-3.24807	4.88824e-05	0.000183035	Down	NW_019105702.1	448618	452774
LOC111055156	7.30048	69.042	-3.24141	5.40712e-05	2.80531e-07	Down	NW_019107038.1	119330	121988
LOC111059350	7.30048	69.042	-3.24141	5.40712e-05	7.14968e-05	Down	NW_019108497.1	49482	88114
LOC111047755	6.25756	58.4939	-3.22461	5.35111e-05	0.000782005	Down	NW_019105993.1	142936	242216
LOC111053689	3.12878	28.7675	-3.20077	4.85087e-05	1.16273e-11	Down	NW_019105585.1	784926	796050		Protein of unknown function (DUF1676)
LOC111061993	3.12878	28.7675	-3.20077	4.85087e-05	0.000304593	Down	NW_019110779.1	20617	22546	ENDOU	hydrolase activity, acting on ester bonds
LOC111057730	66.7473	601.241	-3.17116	5.58606e-05	2.06707e-08	Down	NW_019107783.1	111412	113493		Endocuticle structural glycoprotein
LOC111052178	197.113	1763.45	-3.1613	5.59121e-05	0.000551115	Down	NW_019106532.1	22555	26245		Lipase
LOC111062700	3.12878	27.8086	-3.15186	4.80704e-05	0.000576222	Down	NW_019112288.1	7756	9685	ENDOU	hydrolase activity, acting on ester bonds
LOC111048365	11.4722	101.645	-3.14733	5.48812e-05	0.00074041	Down	NW_019106051.1	267879	288842
LOC111059481	38.5883	340.415	-3.14106	5.57386e-05	0.000158878	Down	NW_019108578.1	5606	22107
LOC111051433	20.8585	180.276	-3.1115	5.54711e-05	0.000638994	Down	NW_019106425.1	113566	118598
LOC111053787	5.21463	45.0691	-3.1115	5.20973e-05	1.90097e-12	Down	NW_019105542.1	1153334	1160544	-	-
LOC111045888	18.7727	162.057	-3.10979	5.53943e-05	0.000398908	Down	NW_019105555.1	1395211	1397397		Insect cuticle protein
LOC111044219	3.12878	26.8497	-3.10123	4.7621e-05	9.50211e-06	Down	NW_019105728.1	388649	403930	-	-
LOC111055472	3.12878	26.8497	-3.10123	4.7621e-05	2.66488e-06	Down	NW_019107109.1	2463	212679
LOC111061905	7.30048	62.3296	-3.09385	5.3715e-05	3.3763e-05	Down	NW_019105624.1	555228	558736
LOC111058764	4.1717	35.4799	-3.08829	5.04588e-05	0.000176303	Down	NW_019108206.1	45941	52793
LOC111059587	4.1717	35.4799	-3.08829	5.04588e-05	0.000218876	Down	NW_019108629.1	63147	70458		MULE transposase domain
LOC111057955	2220.39	18773.7	-3.07983	5.59329e-05	0.000190908	Down	NW_019107876.1	12430	16174
LOC111059366	18.7727	158.221	-3.07524	5.53688e-05	0.00032134	Down	NW_019108504.1	64140	81048
LOC111046980	6.25756	52.7404	-3.07524	5.29759e-05	3.41317e-05	Down	NW_019105927.1	557540	566397
LOC111048623	28.159	236.852	-3.07232	5.56126e-05	4.67988e-05	Down	NW_019106078.1	314008	336583	Cht5	Glyco_18
LOC111052576	233.615	1959.07	-3.06796	5.59155e-05	0.000588872	Down	NW_019106591.1	164772	189786	Pxd	Animal haem peroxidase
LOC111050507	672.687	5608.7	-3.05966	5.59265e-05	8.1391e-09	Down	NW_019106300.1	86892	89719
LOC111058044	9.38633	77.6722	-3.04877	5.43392e-05	0.000780196	Down	NW_019107905.1	5631	101117	NOS1AP	pdz ligand of neuronal nitric oxide synthase
LOC111059971	8.34341	69.042	-3.04877	5.40079e-05	8.52078e-05	Down	NW_019108898.1	18380	65443
LOC111054305	3.12878	25.8907	-3.04877	4.71212e-05	4.0247e-05	Down	NW_019106871.1	170855	180461
LOC111055300	12.5151	102.604	-3.03534	5.4881e-05	0.000151509	Down	NW_019107066.1	84698	166058
LOC111058667	34.4166	280.963	-3.0292	5.56762e-05	0.000773754	Down	NW_019108164.1	22829	51212
LOC111064640	17.7297	143.837	-3.0202	5.52828e-05	0.000514973	Down	NW_019105665.1	214171	217400
LOC111061016	26.0732	210.962	-3.01634	5.5553e-05	1.53554e-08	Down	NW_019109842.1	36736	37873
LOC111061239	8.34341	67.1241	-3.00812	5.38985e-05	9.59801e-06	Down	NW_019110017.1	15351	34394
LOC111055422	33.3736	267.538	-3.00296	5.56591e-05	0.000250263	Down	NW_019107096.1	87956	102725		protein conserved in bacteria
LOC111043566	14.601	116.988	-3.00222	5.50487e-05	0.000139703	Down	NW_019105540.1	1698243	1704893		Insect cuticle protein
LOC111055101	17.7297	141.92	-3.00083	5.52658e-05	6.84718e-12	Down	NW_019105592.1	1025791	1082331	CACNG7
LOC111044127	6.25756	49.8637	-2.99432	5.25793e-05	0.000279978	Down	NW_019105722.1	612202	638207	SLC15A1	POT family
LOC111059672	3.12878	24.9318	-2.99432	4.65166e-05	0.000327895	Down	NW_019105614.1	378331	381405		DDE superfamily endonuclease
LOC111064146	3.12878	24.9318	-2.99432	4.65166e-05	5.38922e-05	Down	NW_019105637.1	47403	62711	ABCG4	ABC transporter
LOC111052956	5.21463	41.2334	-2.98318	5.15278e-05	0.000613425	Down	NW_019106647.1	259170	260694
LOC111045918	89.6916	704.804	-2.97418	5.5806e-05	2.62205e-05	Down	NW_019105840.1	423406	425633	-	-
LOC111058448	8.34341	65.2063	-2.9663	5.37234e-05	0.00024152	Down	NW_019108070.1	522	37011
LOC111049096	1007.47	7742.29	-2.94203	5.58714e-05	0.000162744	Down	NW_019106130.1	17619	18716
LOC111046885	18.7727	143.837	-2.93773	5.52183e-05	0.000570069	Down	NW_019105918.1	294390	341577
LOC111055014	6.25756	47.9458	-2.93773	5.23254e-05	0.000454937	Down	NW_019107010.1	153561	205260
LOC111053580	3.12878	23.9729	-2.93773	4.59248e-05	0.000713436	Down	NW_019106740.1	34222	46825
LOC111057572	44.8458	343.292	-2.93639	5.56784e-05	3.6255e-05	Down	NW_019107722.1	134727	148598		Gamma interferon inducible lysosomal thiol reductase (GILT)
LOC111060343	1899.17	14474.8	-2.93011	5.58741e-05	9.8555e-06	Down	NW_019109226.1	27608	51867		Lipase
LOC111045896	22.9444	174.523	-2.9272	5.53778e-05	0.000800152	Down	NW_019105840.1	452506	455504
LOC111050309	8.34341	63.2885	-2.92323	5.35892e-05	0.000452865	Down	NW_019106276.1	359298	361428
LOC111063234	4.1717	31.6442	-2.92323	4.9171e-05	0.000210303	Down	NW_019113975.1	2872	5080	ENDOU	hydrolase activity, acting on ester bonds
LOC111045895	186.684	1403.85	-2.91072	5.58467e-05	0.000582108	Down	NW_019105840.1	432180	434108
LOC111059456	990.78	7429.68	-2.90666	5.58711e-05	0.000133746	Down	NW_019108565.1	39853	42841
LOC111044621	11.4722	84.3846	-2.87884	5.44106e-05	0.000453059	Down	NW_019105754.1	273143	295593
LOC111052570	4.1717	30.6853	-2.87884	4.88112e-05	0.000337999	Down	NW_019106590.1	132301	152689
LOC111063945	3.12878	23.014	-2.87884	4.52996e-05	0.000222285	Down	NW_019122709.1	669	875	IMP3
LOC111054777	15.6439	114.111	-2.86677	5.49389e-05	0.000106779	Down	NW_019106965.1	231880	233999
LOC111052185	92.8204	675.077	-2.86254	5.57987e-05	0.000219545	Down	NW_019106532.1	15169	18424	-	-
LOC111050398	7.30048	52.7404	-2.85284	5.28123e-05	0.000646124	Down	NW_019106287.1	272453	298495
LOC111057841	11.4722	82.4668	-2.84567	5.43507e-05	3.96804e-10	Down	NW_019107824.1	74188	81151
LOC111053061	18.7727	134.248	-2.8382	5.5131e-05	0.000174488	Down	NW_019106663.1	5377	26616
LOC111047437	4.1717	29.7264	-2.83304	4.84375e-05	2.85352e-05	Down	NW_019105962.1	179165	181297	EIF2D	Translation initiation factor activity. It is involved in the biological process described with translational initiation
LOC111048624	4.1717	29.7264	-2.83304	4.84375e-05	0.000396764	Down	NW_019106078.1	345740	366948	Cht5	Glyco_18
LOC111049720	4.1717	29.7264	-2.83304	4.84375e-05	0.00022612	Down	NW_019106205.1	30860	49232		Uncharacterized protein conserved in bacteria (DUF2236)
LOC111050868	4.1717	29.7264	-2.83304	4.84375e-05	0.000512661	Down	NW_019106351.1	230026	235818
LOC111055158	4.1717	29.7264	-2.83304	4.84375e-05	0.000828269	Down	NW_019107038.1	117063	119318
LOC111055932	4.1717	29.7264	-2.83304	4.84375e-05	0.000235524	Down	NW_019107220.1	88444	95708
LOC111062239	4.1717	29.7264	-2.83304	4.84375e-05	0.000664655	Down	NW_019111210.1	864	9121
LOC111061017	11.4722	81.5079	-2.8288	5.43507e-05	3.80194e-11	Down	NW_019109842.1	14741	22630	-	-
LOC111053277	14.601	103.563	-2.82637	5.47843e-05	0.000240755	Down	NW_019106700.1	206874	216033	RGN
LOC111048013	64.6614	458.362	-2.82551	5.57412e-05	3.01313e-06	Down	NW_019106015.1	474438	524168		Domain of unknown function (DUF4774)
LOC111057244	38.5883	273.291	-2.8242	5.56001e-05	1.02246e-06	Down	NW_019107606.1	104003	142800	Obp73a	PBP/GOBP family
LOC111054598	16.6868	116.988	-2.80958	5.49631e-05	0.000660401	Down	NW_019106926.1	113573	119843	DHRS11
LOC111056119	5.21463	36.4388	-2.80484	5.03648e-05	0.000335554	Down	NW_019107274.1	119847	121107		Ribonuclease H protein
LOC111049476	11.4722	79.5901	-2.79445	5.42453e-05	0.000202492	Down	NW_019106170.1	238365	245559		cuticular protein
LOC111051432	8.34341	57.535	-2.78573	5.31685e-05	0.000253583	Down	NW_019106425.1	61998	71348
LOC111047317	16.6868	114.111	-2.77366	5.48932e-05	0.000582735	Down	NW_019105952.1	441110	442200
LOC111044275	31.2878	213.838	-2.77285	5.54547e-05	0.000493985	Down	NW_019105732.1	64701	123480
LOC111058933	17.7297	120.823	-2.76866	5.49665e-05	0.000171173	Down	NW_019108287.1	8252	13601		Juvenile hormone binding protein domains in insects.
LOC111046362	20.8585	141.92	-2.76637	5.51496e-05	0.000460808	Down	NW_019105878.1	339755	375939
LOC111058488	7.30048	48.9047	-2.74391	5.22883e-05	0.000847875	Down	NW_019108084.1	10396	21305
LOC111054885	33.3736	222.469	-2.73682	5.54734e-05	0.000309166	Down	NW_019106985.1	120645	135751
LOC111061086	8.34341	55.6172	-2.73682	5.29787e-05	0.000549001	Down	NW_019109894.1	12020	26430		structural molecule activity
LOC111056037	4.1717	27.8086	-2.73682	4.75267e-05	0.000451997	Down	NW_019107245.1	149025	150446		Pao retrotransposon peptidase
LOC111051414	35.4595	233.017	-2.71619	5.54934e-05	0.000276716	Down	NW_019106422.1	38108	110028
LOC111052559	8.34341	54.6582	-2.71173	5.28816e-05	0.000133913	Down	NW_019106589.1	7058	10871
LOC111047997	9.38633	61.3706	-2.70892	5.33336e-05	1.1332e-07	Down	NW_019106014.1	135391	144219
LOC111049167	13.558	88.2203	-2.70196	5.4438e-05	0.000550029	Down	NW_019106138.1	445103	445683	SELENOF	Sep15/SelM redox domain
LOC111054202	25.0302	162.057	-2.69476	5.52607e-05	1.35264e-05	Down	NW_019106853.1	3067	6773	-	-
LOC111055870	63.6185	411.375	-2.69294	5.56728e-05	2.72471e-06	Down	NW_019107206.1	38440	70070
LOC111048854	31.2878	201.372	-2.68619	5.54112e-05	8.17601e-07	Down	NW_019106101.1	74393	115780
LOC111060849	9.38633	60.4117	-2.68619	5.33293e-05	0.000369185	Down	NW_019105620.1	13624	60588		GNS1/SUR4 family
LOC111064596	8.34341	53.6993	-2.68619	5.27727e-05	6.03511e-11	Down	NW_019105663.1	630173	655002
LOC111055921	5.21463	33.5621	-2.68619	4.94755e-05	1.35652e-08	Down	NW_019105543.1	27420	54181
LOC111043634	5.21463	33.5621	-2.68619	4.94755e-05	3.11906e-12	Down	NW_019105692.1	622215	633174	-	-
LOC111049808	4.1717	26.8497	-2.68619	4.70228e-05	2.10398e-07	Down	NW_019106217.1	395927	399849	-	-
LOC111050761	4.1717	26.8497	-2.68619	4.70228e-05	5.72136e-06	Down	NW_019106335.1	109170	116622
LOC111053391	16.6868	105.481	-2.6602	5.47448e-05	8.85888e-07	Down	NW_019106715.1	3664	16549
LOC111053581	14.601	92.056	-2.65645	5.45111e-05	9.46793e-07	Down	NW_019106740.1	67720	82885
LOC111051002	7.30048	46.028	-2.65645	5.18357e-05	1.52262e-06	Down	NW_019106370.1	45203	49554	-	-
LOC111048294	33.3736	210.003	-2.65363	5.54297e-05	1.9565e-06	Down	NW_019106043.1	83467	96244		Insect cuticle protein
LOC111058763	11.4722	71.9187	-2.64823	5.39088e-05	2.13346e-06	Down	NW_019108206.1	56583	69435
LOC111060077	8.34341	51.7815	-2.63373	5.25372e-05	8.52536e-06	Down	NW_019105617.1	555295	628367	dy	Zona pellucida (ZP) domain
LOC111055529	289.933	1785.5	-2.62254	5.58118e-05	8.3532e-06	Down	NW_019107121.1	81493	89765
LOC111049264	9.38633	57.535	-2.61581	5.30716e-05	9.26139e-06	Down	NW_019106147.1	444003	448727
LOC111057722	9.38633	57.535	-2.61581	5.30716e-05	0.000234067	Down	NW_019107780.1	7770	30076	-	-
LOC111055970	73.0048	444.937	-2.60754	5.56891e-05	0.000261633	Down	NW_019107230.1	163020	172909
LOC111043389	13.558	82.4668	-2.60467	5.42401e-05	0.000261633	Down	NW_019105546.1	172483	183035		CD36 family
LOC111045898	36.5024	218.633	-2.58245	5.54494e-05	5.53416e-05	Down	NW_019105555.1	1409197	1414321		Structural constituent of cuticle
LOC111060517	74.0478	443.019	-2.58084	5.56872e-05	8.4713e-06	Down	NW_019109367.1	32551	45824
LOC111051987	16.6868	99.7273	-2.57928	5.46468e-05	0.000293229	Down	NW_019106502.1	153972	157463		nucleic acid binding
LOC111054643	9.38633	55.6172	-2.5669	5.27613e-05	1.76845e-05	Down	NW_019106935.1	192354	204024
LOC111055844	122.022	718.228	-2.5573	5.56454e-05	2.33702e-05	Down	NW_019107202.1	155842	160944
LOC111057795	15.6439	92.056	-2.55691	5.43713e-05	5.715e-05	Down	NW_019107804.1	71911	75402		nucleic acid binding
LOC111046165	9.38633	54.6582	-2.54181	5.26567e-05	0.000447005	Down	NW_019105858.1	22831	84759	RAPSN
LOC111059947	6.25756	36.4388	-2.54181	4.9978e-05	0.000476154	Down	NW_019108882.1	55048	65139	-	-
LOC111046564	137.666	800.695	-2.54008	5.56548e-05	4.5536e-05	Down	NW_019105893.1	201299	210294		Tetratricopeptide repeat
LOC111055078	22.9444	132.33	-2.52793	5.49183e-05	5.04744e-05	Down	NW_019107026.1	135436	173052	CYP303A1
LOC111052701	4.1717	23.9729	-2.5227	4.51443e-05	5.58344e-05	Down	NW_019106608.1	261128	305589
LOC111053250	4.1717	23.9729	-2.5227	4.51443e-05	6.03053e-05	Down	NW_019106697.1	85713	89089	-	-
LOC111056929	4.1717	23.9729	-2.5227	4.51443e-05	0.000542449	Down	NW_019107498.1	108921	115083	-	-
LOC111043741	258.646	1479.61	-2.51617	5.56891e-05	6.09303e-05	Down	NW_019105699.1	575437	591740		Perilipin family
LOC111063547	5.21463	29.7264	-2.51111	4.78556e-05	0.000579145	Down	NW_019115444.1	665	3275	ACSS2
LOC111057842	11.4722	65.2063	-2.50687	5.33623e-05	9.48361e-05	Down	NW_019107824.1	99982	100407
LOC111049892	6.25756	35.4799	-2.50333	4.96766e-05	9.68353e-05	Down	NW_019106225.1	356044	358909	PGBD2
LOC111044339	13.558	76.7133	-2.50033	5.39346e-05	9.1014e-05	Down	NW_019105735.1	293373	323378
LOC111063446	7.30048	41.2334	-2.49775	5.07433e-05	0.000654853	Down	NW_019114920.1	1590	3223
LOC111061645	8.34341	46.9869	-2.49355	5.17186e-05	0.000710422	Down	NW_019110364.1	8008	10887
LOC111044904	2102.54	11760.2	-2.4837	5.5714e-05	0.000710422	Down	NW_019105772.1	23536	24444
LOC111045474	13.558	75.7544	-2.48218	5.38893e-05	0.000126631	Down	NW_019105813.1	537393	570948
LOC111047365	42.76	237.811	-2.47548	5.53679e-05	0.000760223	Down	NW_019105561.1	86981	143711
LOC111055304	45.8887	254.113	-2.46926	5.53969e-05	0.000818579	Down	NW_019105593.1	937321	975271
LOC111057952	3398.9	18780.4	-2.46609	5.57168e-05	0.000140324	Down	NW_019107876.1	16202	22380
LOC111057650	7.30048	40.2745	-2.4638	5.05006e-05	0.000166474	Down	NW_019107754.1	16062	25574
LOC111057734	7.30048	40.2745	-2.4638	5.05006e-05	0.000182677	Down	NW_019107785.1	11218	22932
LOC111048539	6.25756	34.521	-2.4638	4.93584e-05	0.000167177	Down	NW_019106068.1	138130	166999		Protein of unknown function (DUF1676)
LOC111044373	5.21463	28.7675	-2.4638	4.74051e-05	0.000886384	Down	NW_019105738.1	132488	157365	ITGB1
LOC111062333	5.21463	28.7675	-2.4638	4.74051e-05	0.000322472	Down	NW_019111393.1	3033	10032
LOC111048507	62.5756	343.292	-2.45577	5.55019e-05	0.00019869	Down	NW_019106063.1	193468	254571	HPX5	Animal haem peroxidase
LOC111049157	14.601	79.5901	-2.44652	5.39637e-05	0.000193914	Down	NW_019106137.1	119686	128346	UTP6	It is involved in the biological process described with RNA processing
LOC111050941	12.5151	68.0831	-2.44362	5.3486e-05	0.000254024	Down	NW_019106360.1	123695	143178
LOC111051803	15728.4	85474.9	-2.44213	5.57075e-05	0.000303581	Down	NW_019106476.1	100603	107542
LOC111048166	21.9014	118.906	-2.44072	5.47583e-05	0.000268357	Down	NW_019106030.1	389563	424918
LOC111058762	10.4293	56.5761	-2.43955	5.2747e-05	0.000268248	Down	NW_019108206.1	53289	56314		Phosphopantetheine attachment site
LOC111064043	6.25756	33.5621	-2.42316	4.89992e-05	0.000304542	Down	NW_019105632.1	302300	372158	SLC6A19	Sodium:neurotransmitter symporter family
LOC111049888	10.4293	55.6172	-2.41489	5.26406e-05	0.000337902	Down	NW_019106224.1	384761	388870
LOC111047696	5.21463	27.8086	-2.41489	4.68907e-05	0.000301862	Down	NW_019105987.1	352044	361367
LOC111054998	17.7297	93.9738	-2.40609	5.43552e-05	0.00034683	Down	NW_019107006.1	85739	96185		Insect cuticle protein
LOC111047503	58.4039	308.771	-2.4024	5.54526e-05	0.0003617	Down	NW_019105966.1	222232	227563
LOC111045053	12.5151	66.1652	-2.4024	5.33462e-05	0.000762873	Down	NW_019105784.1	461756	543309		GMC oxidoreductase
LOC111055530	230.487	1208.23	-2.39015	5.56632e-05	0.000465514	Down	NW_019107121.1	10275	14051
LOC111054095	57.3609	300.141	-2.3875	5.544e-05	0.000445567	Down	NW_019105587.1	1006107	1017206		Chitin binding. It is involved in the biological process described with chitin metabolic process
LOC111052319	12.5151	65.2063	-2.38134	5.32671e-05	0.000475215	Down	NW_019106551.1	201746	203734	Osi7	Protein of unknown function (DUF1676)
LOC111043717	9.38633	48.9047	-2.38134	5.18653e-05	0.00051504	Down	NW_019105698.1	287026	412050
LOC111051438	70.919	369.183	-2.38009	5.55036e-05	1.02246e-06	Down	NW_019106425.1	181564	187430
LOC111049554	10.4293	53.6993	-2.36427	5.24045e-05	0.000610679	Down	NW_019106181.1	232956	270172
LOC111046128	5.21463	26.8497	-2.36427	4.6342e-05	0.000783362	Down	NW_019105856.1	539439	566897	Nep5	metalloendopeptidase activity. It is involved in the biological process described with proteolysis
LOC111043590	11.4722	58.4939	-2.35015	5.28409e-05	0.00078442	Down	NW_019105690.1	787486	806396
LOC111054220	13.558	69.042	-2.34833	5.3483e-05	0.00092003	Down	NW_019105587.1	309575	312777
LOC111062596	76.1336	386.443	-2.34365	5.55159e-05	0.000876517	Down	NW_019112038.1	1542	6622
LOC111045839	22.9444	116.029	-2.33827	5.47013e-05	1.28085e-24	Down	NW_019105540.1	1048717	1051731	-	-
LOC111049706	8.34341	42.1923	-2.33827	5.07261e-05	4.23428e-05	Down	NW_019106203.1	278404	324575
LOC111045892	6.25756	31.6442	-2.33827	4.82647e-05	1.99325e-07	Down	NW_019105840.1	6456	22304	BCAN
LOC111058358	6.25756	31.6442	-2.33827	4.82647e-05	0.000641373	Down	NW_019108043.1	35664	51257
LOC111045250	35.4595	178.358	-2.33054	5.51563e-05	0.000530107	Down	NW_019105799.1	111970	149758		GMC oxidoreductase
LOC111044149	77.1765	387.402	-2.3276	5.55159e-05	1.33621e-06	Down	NW_019105723.1	84538	97118		Gamma interferon inducible lysosomal thiol reductase (GILT)
LOC111058071	18.7727	93.9738	-2.32362	5.43274e-05	3.89422e-06	Down	NW_019107923.1	536	128856
LOC111064557	7.30048	36.4388	-2.31941	4.96594e-05	0.00056367	Down	NW_019105661.1	85066	350216
LOC111045404	7.30048	36.4388	-2.31941	4.96594e-05	0.000821141	Down	NW_019105809.1	608048	608791		DDE superfamily endonuclease
LOC111051334	5.21463	25.8907	-2.3118	4.56553e-05	0.000848978	Down	NW_019106412.1	231862	257235
LOC111053389	5.21463	25.8907	-2.3118	4.56553e-05	7.5485e-06	Down	NW_019106714.1	270134	273049
LOC111054464	5.21463	25.8907	-2.3118	4.56553e-05	0.000376041	Down	NW_019106904.1	153082	160646	-	-
LOC111052827	82.3912	408.498	-2.30977	5.54324e-05	0.000724633	Down	NW_019106627.1	181153	191175		Pao retrotransposon peptidase
LOC111063819	18.7727	93.0149	-2.30883	5.42056e-05	0.000850228	Down	NW_019117629.1	408	1890		cytochrome P450
LOC111057527	30.2449	148.632	-2.29698	5.48928e-05	0.00045057	Down	NW_019107704.1	89704	107147		Tetraspanin family
LOC111055310	6.25756	30.6853	-2.29388	4.77436e-05	0.000175868	Down	NW_019107069.1	1376	2100
LOC111048798	13.558	66.1652	-2.28692	5.31723e-05	0.000120146	Down	NW_019105566.1	920950	938383
LOC111055951	21.9014	106.44	-2.28094	5.44406e-05	0.000600954	Down	NW_019107224.1	146475	155706
LOC111052989	14.601	70.9598	-2.28094	5.34537e-05	0.00067266	Down	NW_019106653.1	4429	17852		SERine Proteinase INhibitors
LOC111051451	10.4293	49.8637	-2.25735	5.17705e-05	0.000658766	Down	NW_019106427.1	95721	102724		Nuclear pore complex protein
LOC111057662	5.21463	24.9318	-2.25735	4.50324e-05	0.000477248	Down	NW_019105603.1	603873	607079
LOC111059788	5.21463	24.9318	-2.25735	4.50324e-05	5.62908e-07	Down	NW_019108765.1	8626	67928
LOC111060970	11.4722	54.6582	-2.2523	5.23095e-05	4.42944e-07	Down	NW_019109809.1	3780	7909	ENDOU	hydrolase activity, acting on ester bonds
LOC111060378	58.4039	278.086	-2.25139	5.53062e-05	0.000732243	Down	NW_019109260.1	2783	3113
LOC111051435	67.7902	321.237	-2.24449	5.53591e-05	0.000433655	Down	NW_019106425.1	137902	141612
LOC111046249	13.558	64.2474	-2.24449	5.30152e-05	5.25996e-06	Down	NW_019105867.1	219419	352646
LOC111046544	115.765	548.5	-2.2443	5.54886e-05	0.000404403	Down	NW_019105892.1	515520	522124		Insect cuticle protein
LOC111044649	14.601	69.042	-2.24141	5.33179e-05	4.7801e-06	Down	NW_019105756.1	105971	118708		Immunoglobulin
LOC111051434	54.2322	256.031	-2.2391	5.52695e-05	0.000774961	Down	NW_019106425.1	128687	129563
LOC111051685	46.9317	220.551	-2.23248	5.51917e-05	0.000110736	Down	NW_019106460.1	170224	189343		von Willebrand factor (vWF) type C domain
LOC111050458	261.774	1229.33	-2.23148	5.55647e-05	5.66218e-05	Down	NW_019106296.1	42677	56021		C1q domain
LOC111048647	11.4722	53.6993	-2.22676	5.21854e-05	2.94114e-05	Down	NW_019106082.1	381844	393268		Juvenile hormone binding protein domains in insects.
LOC111060865	11.4722	53.6993	-2.22676	5.21854e-05	0.000914162	Down	NW_019109712.1	29200	40254
LOC111044456	12.5151	58.4939	-2.22461	5.2543e-05	7.66055e-05	Down	NW_019105742.1	351997	389199
LOC111055338	402.569	1881.39	-2.22449	5.55823e-05	0.000913248	Down	NW_019107075.1	206971	220053		Insect cuticle protein
LOC111048850	13.558	63.2885	-2.22279	5.29341e-05	1.50359e-05	Down	NW_019106101.1	403853	408585	-	-
LOC111051352	171.04	793.024	-2.21303	5.55309e-05	0.000898548	Down	NW_019105576.1	265621	288436	CTLGA1
LOC111062740	26.0732	120.823	-2.21226	5.46149e-05	3.70966e-06	Down	NW_019112395.1	495	8682
LOC111059294	171.04	791.106	-2.20954	5.55304e-05	0.000517193	Down	NW_019108460.1	60420	83235	CTLGA1
LOC111051647	5599.47	25883.1	-2.20865	5.5601e-05	6.81026e-09	Down	NW_019106456.1	285465	288731
LOC111060513	46.9317	215.756	-2.20077	5.51707e-05	0.00069469	Down	NW_019105618.1	345388	352412
LOC111054612	9.38633	43.1512	-2.20077	5.06249e-05	1.11843e-07	Down	NW_019106930.1	224010	254922
LOC111061519	26.0732	118.906	-2.18918	5.4581e-05	0.000370182	Down	NW_019110265.1	9109	30995
LOC111049950	33.3736	151.509	-2.18262	5.48851e-05	0.000642691	Down	NW_019106233.1	363418	385037		chitin binding. It is involved in the biological process described with chitin metabolic process
LOC111057181	12.5151	56.5761	-2.17652	5.24183e-05	0.000314191	Down	NW_019107584.1	72881	94751
LOC111057828	35.4595	159.18	-2.16642	5.49232e-05	9.87396e-06	Down	NW_019107820.1	2020	9739	SLC15A1	transporter activity. It is involved in the biological process described with
LOC111053501	8.34341	37.3977	-2.16424	4.95196e-05	0.000868491	Down	NW_019105584.1	1067648	1126013
LOC111064220	36.5024	163.016	-2.15895	5.49112e-05	0.000303004	Down	NW_019105641.1	151883	152735	CRYAA	Hsp20/alpha crystallin family
LOC111061006	7.30048	32.6032	-2.15895	4.81249e-05	0.000429113	Down	NW_019109836.1	1975	32457		Immunoglobulin
LOC111057508	6.25756	27.8086	-2.15186	4.62022e-05	0.000429019	Down	NW_019107695.1	48160	48954		Ribonuclease H protein
LOC111064230	27.1161	119.865	-2.14418	5.45437e-05	0.000417383	Down	NW_019105641.1	876853	919978		It is involved in the biological process described with
LOC111058143	26.0732	115.07	-2.14187	5.44918e-05	0.000761833	Down	NW_019107954.1	119053	125853		ATPase. Has a role at an early stage in the morphogenesis of the spore coat
LOC111055858	28.159	123.7	-2.13518	5.45905e-05	1.63889e-05	Down	NW_019105596.1	522662	569084	HOXA1
LOC111049364	9.38633	41.2334	-2.13518	5.0087e-05	0.000813528	Down	NW_019106158.1	425918	442198	-	-
LOC111046566	136.623	598.364	-2.13082	5.54554e-05	3.0002e-05	Down	NW_019105893.1	215666	230297		Tetratricopeptide repeat
LOC111055537	12.5151	54.6582	-2.12677	5.21417e-05	0.000860197	Down	NW_019107124.1	38234	173091
LOC111056139	12.5151	54.6582	-2.12677	5.21417e-05	4.79856e-10	Down	NW_019107278.1	189578	204889
LOC111051621	23.9873	104.522	-2.12346	5.43062e-05	0.000327274	Down	NW_019106453.1	141259	165429		Acyltransferase family
LOC111045947	19.8156	86.3025	-2.12277	5.38998e-05	0.000815891	Down	NW_019105555.1	508224	522918		nucleic acid binding
LOC111045629	11.4722	49.8637	-2.11985	5.15623e-05	0.000344748	Down	NW_019105822.1	383000	395103
LOC111063214	228.401	990.561	-2.11668	5.55073e-05	4.94621e-08	Down	NW_019113929.1	744	3568		Juvenile hormone binding protein domains in insects.
LOC111062689	7.30048	31.6442	-2.11588	4.76982e-05	0.000279773	Down	NW_019105543.1	697684	701126	-	-
LOC111053013	23.9873	103.563	-2.11017	5.42731e-05	2.27009e-07	Down	NW_019106658.1	208973	213115	RREB1	Metal ion binding
LOC111045916	1950.27	8369.42	-2.10145	5.55446e-05	0.000800997	Down	NW_019105840.1	407537	409160
LOC111060136	15.6439	67.1241	-2.10123	5.30445e-05	0.000899269	Down	NW_019109043.1	19343	38804
LOC111056024	12.5151	53.6993	-2.10123	5.19989e-05	0.000409044	Down	NW_019107244.1	34369	55731		Odorant receptor
LOC111063732	6.25756	26.8497	-2.10123	4.55985e-05	0.000182597	Down	NW_019116913.1	986	1718
LOC111046237	8.34341	35.4799	-2.08829	4.88445e-05	1.34544e-17	Down	NW_019105866.1	559416	565285
LOC111046715	8.34341	35.4799	-2.08829	4.88445e-05	4.5936e-05	Down	NW_019105904.1	18703	147270
LOC111049880	38.5883	163.975	-2.08724	5.48919e-05	4.4055e-05	Down	NW_019106224.1	98636	108112
LOC111047550	134.537	571.514	-2.08678	5.54352e-05	4.47412e-05	Down	NW_019105971.1	271930	280017	TTPAL
LOC111044110	13.558	57.535	-2.08529	5.22529e-05	3.78808e-05	Down	NW_019105719.1	521609	534594		C2 domain
LOC111048621	65.7043	276.168	-2.07149	5.52311e-05	3.59224e-05	Down	NW_019106078.1	283953	288868		Pao retrotransposon peptidase
LOC111050468	42.76	179.317	-2.06818	5.4968e-05	5.85956e-06	Down	NW_019106296.1	335404	338780		septate junction assembly
LOC111056936	11.4722	47.9458	-2.06326	5.11982e-05	0.000144531	Down	NW_019107501.1	102017	122184	WNT6	Ligand for members of the frizzled family of seven transmembrane receptors
LOC111052372	52.1463	217.674	-2.06153	5.51059e-05	0.000631596	Down	NW_019105580.1	499541	500290	CRYAA	Hsp20/alpha crystallin family
LOC111060703	292.019	1218.78	-2.06131	5.55053e-05	4.18951e-21	Down	NW_019109574.1	3228	18613
LOC111043524	89.6916	373.018	-2.0562	5.53336e-05	4.00495e-09	Down	NW_019105686.1	733869	750779		Domain of unknown function (DUF4773)
LOC111053881	16.6868	69.042	-2.04877	5.31123e-05	3.37745e-17	Down	NW_019106794.1	116881	125401
LOC111056333	16.6868	69.042	-2.04877	5.31123e-05	6.91396e-05	Down	NW_019107331.1	8514	27557		cytochrome p450
LOC111059148	10.4293	43.1512	-2.04877	5.03297e-05	2.67612e-09	Down	NW_019108388.1	44706	62004		Nose resistant to fluoxetine protein
LOC111050620	8.34341	34.521	-2.04877	4.84836e-05	1.63889e-06	Down	NW_019106316.1	321049	354195	FAXDC2
LOC111053245	6.25756	25.8907	-2.04877	4.49724e-05	8.4343e-06	Down	NW_019106696.1	212010	234172		Ribonuclease H protein
LOC111053556	6.25756	25.8907	-2.04877	4.49724e-05	5.64635e-05	Down	NW_019106737.1	223654	225314	CPVL	Serine carboxypeptidase
LOC111059406	26.0732	107.399	-2.04234	5.43164e-05	0.000178621	Down	NW_019108530.1	19185	27082	-	-
LOC111062099	42.76	175.482	-2.03699	5.494e-05	0.000783118	Down	NW_019110953.1	3477	19119	ATP11B
LOC111053319	779.066	3184.56	-2.03128	5.55328e-05	3.9865e-08	Down	NW_019106708.1	177669	192033
LOC111045537	33.3736	136.166	-2.02859	5.46616e-05	0.000383563	Down	NW_019105817.1	617071	619377
LOC111055825	53.1892	216.715	-2.02659	5.50977e-05	0.000428239	Down	NW_019105543.1	49448	106770
LOC111053788	7.30048	29.7264	-2.02568	4.67344e-05	3.41421e-05	Down	NW_019106779.1	200031	222499	-	-
LOC111060867	7.30048	29.7264	-2.02568	4.67344e-05	0.000279853	Down	NW_019109714.1	8940	38182
LOC111060088	22.9444	93.0149	-2.01932	5.40225e-05	4.4479e-07	Down	NW_019109009.1	19039	22255		Pao retrotransposon peptidase
LOC111043556	10.4293	42.1923	-2.01634	5.00715e-05	5.25996e-08	Down	NW_019105689.1	351591	366950	Hexo1
LOC111057733	117.851	476.581	-2.01576	5.53902e-05	0.000575135	Down	NW_019107785.1	37227	39111
LOC111046732	80.3053	324.114	-2.01293	5.52843e-05	3.34054e-15	Down	NW_019105905.1	444138	463339
LOC111043589	217.972	879.326	-2.01226	5.54822e-05	0.000462694	Down	NW_019105690.1	687777	696220		Fatty acid desaturase
LOC111049555	13.558	54.6582	-2.01129	5.19952e-05	8.94053e-06	Down	NW_019106181.1	516	10109	ABCG4	ABC transporter
LOC111044484	80.3053	323.155	-2.00866	5.52836e-05	9.6827e-06	Down	NW_019105551.1	1151486	1153626		nucleic acid binding
LOC111062709	8.34341	33.5621	-2.00812	4.81094e-05	2.07612e-05	Down	NW_019112306.1	2365	3880
LOC111063117	148.096	593.569	-2.00289	5.54344e-05	0.000668801	Down	NW_019105628.1	389160	397523
LOC111054548	21.9014	87.2614	-1.99432	5.35645e-05	0.000160109	Down	NW_019106919.1	5850	19636		Chromatin organization modifier domain
LOC111058139	16.6868	66.1652	-1.98736	5.25941e-05	0.000908259	Down	NW_019107954.1	984	7975
LOC111047033	38.5883	152.468	-1.98227	5.45038e-05	3.26671e-17	Down	NW_019105931.1	313943	318313	TMEM205	Domain of unknown function (DUF4149)
LOC111045809	14.601	57.535	-1.97838	5.18454e-05	0.000480285	Down	NW_019105833.1	61638	77733
LOC111052427	14.601	57.535	-1.97838	5.18454e-05	0.00062214	Down	NW_019106567.1	205480	209814	-	-
LOC111046851	7.30048	28.7675	-1.97838	4.59061e-05	8.71123e-08	Down	NW_019105916.1	120221	121015		Ribonuclease H protein
LOC111062356	7.30048	28.7675	-1.97838	4.59061e-05	0.000553908	Down	NW_019111445.1	12254	12831		Histone H2B
LOC111049390	11.4722	45.0691	-1.974	5.02896e-05	0.000321941	Down	NW_019106161.1	78781	89339
LOC111047976	117.851	462.198	-1.97155	5.51014e-05	0.000855735	Down	NW_019106012.1	495884	526861
LOC111048932	49.0175	191.783	-1.96811	5.47198e-05	5.81608e-05	Down	NW_019105566.1	487302	497925
LOC111059934	29.2019	114.111	-1.9663	5.4099e-05	0.000852216	Down	NW_019108876.1	61034	64515
LOC111043249	8.34341	32.6032	-1.9663	4.74021e-05	0.000121524	Down	NW_019105668.1	164114	166783	-	-
LOC111053543	40.6741	158.221	-1.95976	5.45431e-05	1.94826e-05	Down	NW_019106735.1	11700	24323
LOC111054157	9.38633	36.4388	-1.95684	4.85597e-05	0.000600762	Down	NW_019106846.1	7746	12645
LOC111051645	8251.63	31909.9	-1.95125	5.52665e-05	3.24826e-06	Down	NW_019106456.1	302611	324657
LOC111059594	51.1034	196.578	-1.94361	5.4736e-05	0.000915538	Down	NW_019108636.1	1132	22219
LOC111059310	45.8887	176.441	-1.94297	5.46468e-05	1.20518e-07	Down	NW_019108465.1	25042	45411
LOC111064574	85.5199	327.949	-1.93914	5.50024e-05	0.000500677	Down	NW_019105662.1	543298	555525	IYD	Nitroreductase family,Oxidoreductase activity
LOC111049757	12.5151	47.9458	-1.93773	5.07199e-05	3.61738e-08	Down	NW_019106210.1	120707	124580	-	-
LOC111063523	12.5151	47.9458	-1.93773	5.07199e-05	0.000787083	Down	NW_019115299.1	1660	2445
LOC111053156	57.3609	219.592	-1.93668	5.48134e-05	1.76883e-05	Down	NW_019106680.1	199130	292877	RPUSD2	RNA pseudouridylate synthase
LOC111060542	28.159	107.399	-1.93131	5.39875e-05	0.00029359	Down	NW_019105619.1	85413	99617	PRSS41
LOC111054158	14.601	55.6172	-1.92947	5.17133e-05	4.48481e-07	Down	NW_019106846.1	24989	27046
LOC111057432	7.30048	27.8086	-1.92947	4.53137e-05	0.000752696	Down	NW_019105603.1	63446	129619	EN2	homeobox protein
LOC111046371	7.30048	27.8086	-1.92947	4.53137e-05	0.000272854	Down	NW_019105878.1	540107	578077		GMC oxidoreductase
LOC111049047	7.30048	27.8086	-1.92947	4.53137e-05	0.000882056	Down	NW_019106122.1	369580	388848	KIF12
LOC111062292	7.30048	27.8086	-1.92947	4.53137e-05	0.000232691	Down	NW_019111304.1	3930	8471	POLR2D
LOC111059680	65.7043	249.318	-1.92393	5.48791e-05	2.19626e-14	Down	NW_019108695.1	8	27944		involucrin
LOC111050167	8.34341	31.6442	-1.92323	4.69503e-05	0.000844893	Down	NW_019106259.1	330512	334094	-	-
LOC111049611	91.7775	347.128	-1.91925	5.50189e-05	5.49989e-09	Down	NW_019106190.1	330087	385035	ANGPT4
LOC111060960	9.38633	35.4799	-1.91837	4.81995e-05	0.000314432	Down	NW_019109803.1	4332	14955
LOC111045860	29.2019	110.275	-1.91698	5.40326e-05	0.000424974	Down	NW_019105838.1	464165	478126
LOC111047382	20.8585	78.6311	-1.91446	5.31734e-05	0.000680308	Down	NW_019105957.1	19299	46516
LOC111055973	2060.82	7761.47	-1.91311	5.52562e-05	7.99145e-07	Down	NW_019107230.1	179712	186790
LOC111062045	561.094	2109.62	-1.91067	5.52405e-05	0.000264552	Down	NW_019110862.1	16102	19718
LOC111058412	12.5151	46.9869	-1.90859	5.05083e-05	0.000305915	Down	NW_019108060.1	64523	79918
LOC111062613	101.164	379.731	-1.90828	5.50441e-05	5.59217e-11	Down	NW_019112089.1	7480	9020
LOC111045953	14.601	54.6582	-1.90438	5.15668e-05	0.000902844	Down	NW_019105843.1	594312	604726	-	-
LOC111055928	15.6439	58.4939	-1.90269	5.18346e-05	2.28593e-05	Down	NW_019107217.1	13312	54526	BNC1	Metal ion binding
LOC111044486	32.3307	120.823	-1.90192	5.41642e-05	2.1409e-09	Down	NW_019105745.1	122049	124368	-	-
LOC111059301	17.7297	66.1652	-1.8999	5.24916e-05	1.47226e-05	Down	NW_019108462.1	50615	64554
LOC111061097	79.2624	295.346	-1.8977	5.49502e-05	3.21633e-05	Down	NW_019109903.1	4542	33510
LOC111054342	27.1161	100.686	-1.89265	5.38212e-05	4.44182e-06	Down	NW_019106878.1	117372	129117
LOC111062105	29.2019	108.358	-1.89166	5.39774e-05	2.86699e-05	Down	NW_019110965.1	940	5115	-	-
LOC111052984	49.0175	181.235	-1.88649	5.46479e-05	0.000523016	Down	NW_019106651.1	40823	50127
LOC111045423	62.5756	231.099	-1.88484	5.48242e-05	0.000273129	Down	NW_019105809.1	636013	647932
LOC111063379	44.8458	164.934	-1.87884	5.45557e-05	0.000132406	Down	NW_019114553.1	98	2097		Pao retrotransposon peptidase
LOC111062738	27.1161	99.7273	-1.87884	5.37901e-05	0.000696192	Down	NW_019112391.1	1126	9060	ATP11B
LOC111046466	17.7297	65.2063	-1.87884	5.23932e-05	8.01427e-05	Down	NW_019105885.1	394809	398963
LOC111056650	17.7297	65.2063	-1.87884	5.23932e-05	0.000167167	Down	NW_019107417.1	9011	39150
LOC111051667	16.6868	61.3706	-1.87884	5.20731e-05	0.000901154	Down	NW_019106458.1	140927	145248	-	-
LOC111059920	15.6439	57.535	-1.87884	5.17028e-05	0.000829497	Down	NW_019108865.1	58112	61750		Zinc finger protein
LOC111046303	12.5151	46.028	-1.87884	5.02784e-05	6.82872e-08	Down	NW_019105871.1	96786	98135	-	-
LOC111053177	12.5151	46.028	-1.87884	5.02784e-05	0.000898348	Down	NW_019106683.1	231034	269397
LOC111049707	11.4722	42.1923	-1.87884	4.9513e-05	0.000103288	Down	NW_019106203.1	367132	392125		Juvenile hormone binding protein domains in insects.
LOC111053768	9.38633	34.521	-1.87884	4.7817e-05	1.95634e-11	Down	NW_019106775.1	413	21161
LOC111058449	8.34341	30.6853	-1.87884	4.64422e-05	0.000726883	Down	NW_019108070.1	37852	51992
LOC111059206	223.186	818.915	-1.87547	5.51801e-05	0.000513324	Down	NW_019108412.1	89944	93536	Cyp9f2	cytochrome P450
LOC111055981	58.4039	213.838	-1.87238	5.47731e-05	8.52351e-05	Down	NW_019107234.1	176267	208537	SMOC1	Thyroglobulin type I repeats.
LOC111056242	322.264	1176.59	-1.8683	5.52062e-05	1.19989e-05	Down	NW_019107303.1	68654	81855		Gamma interferon inducible lysosomal thiol reductase (GILT)
LOC111059458	1800.09	6565.7	-1.86688	5.52464e-05	6.85496e-05	Down	NW_019108565.1	48167	60826
LOC111052260	20.8585	75.7544	-1.86069	5.29423e-05	1.66842e-12	Down	NW_019106545.1	67568	78127	GNBP3
LOC111061783	143.924	521.651	-1.85778	5.50879e-05	2.62075e-07	Down	NW_019110469.1	12983	25785
LOC111055068	16.6868	60.4117	-1.85612	5.19324e-05	0.000186333	Down	NW_019107024.1	44381	63484	ANXA2	catabolism by organism of macromolecule in other organism involved in symbiotic interaction
LOC111055570	16.6868	60.4117	-1.85612	5.19324e-05	0.000623432	Down	NW_019107130.1	15903	18361	PRELID1
LOC111049628	38.5883	139.043	-1.8493	5.43182e-05	0.000491927	Down	NW_019106194.1	132694	136087		Pao retrotransposon peptidase
LOC111059754	23.9873	86.3025	-1.84713	5.34011e-05	0.00018436	Down	NW_019108728.1	2211	10146
LOC111057423	11.4722	41.2334	-1.84567	4.91873e-05	0.000455921	Down	NW_019105603.1	6	25100	EN2	homeobox protein
LOC111054745	290.976	1043.3	-1.84218	5.51707e-05	0.000617366	Down	NW_019106959.1	102459	115253
LOC111052171	19.8156	70.9598	-1.84037	5.2721e-05	3.07824e-05	Down	NW_019106531.1	30191	60169		Hydrolase activity, acting on ester bonds. It is involved in the biological process described with lipid metabolic process
LOC111047575	9.38633	33.5621	-1.8382	4.73637e-05	1.53554e-08	Down	NW_019105975.1	264183	278389		Insect cuticle protein
LOC111057815	9.38633	33.5621	-1.8382	4.73637e-05	9.59801e-06	Down	NW_019107814.1	422	3423		ABC transporter
LOC111055531	1212.92	4322.8	-1.83348	5.52155e-05	0.000250263	Down	NW_019107121.1	16621	23391
LOC111053880	8.34341	29.7264	-1.83304	4.58678e-05	0.000139703	Down	NW_019106794.1	48216	52585
LOC111047331	38.5883	137.125	-1.82926	5.42909e-05	6.84718e-12	Down	NW_019105952.1	422813	435176
LOC111059590	22.9444	81.5079	-1.8288	5.31914e-05	0.000279978	Down	NW_019108633.1	21296	24082
LOC111058855	34.4166	121.782	-1.82313	5.41196e-05	0.000327895	Down	NW_019108257.1	83990	90257	-	-
LOC111058897	12.5151	44.1102	-1.81744	4.97516e-05	5.38922e-05	Down	NW_019105609.1	431565	434795
LOC111046469	12.5151	44.1102	-1.81744	4.97516e-05	0.000613425	Down	NW_019105886.1	102651	121169		Odorant binding protein
LOC111054066	12.5151	44.1102	-1.81744	4.97516e-05	2.62205e-05	Down	NW_019106828.1	183924	192616	-	-
LOC111056217	30.2449	106.44	-1.81527	5.38788e-05	0.00024152	Down	NW_019107295.1	181925	183740		Zona pellucida (ZP) domain
LOC111058972	40.6741	142.879	-1.81261	5.43417e-05	0.000162744	Down	NW_019105610.1	302431	306047
LOC111059749	11.4722	40.2745	-1.81173	4.8867e-05	0.000570069	Down	NW_019105615.1	480700	484760		DDE superfamily endonuclease
LOC111049770	11.4722	40.2745	-1.81173	4.8867e-05	0.000454937	Down	NW_019106211.1	281019	305716	NSD1	associated with SET domains
LOC111049794	32.3307	113.152	-1.80729	5.39712e-05	0.000713436	Down	NW_019106214.1	138263	142433
LOC111060462	20.8585	72.8776	-1.80484	5.26959e-05	3.6255e-05	Down	NW_019109321.1	20606	42767	AMN	Amnionless
LOC111044197	10.4293	36.4388	-1.80484	4.80672e-05	9.8555e-06	Down	NW_019105726.1	278709	283539	-	-
LOC111062510	3774.35	13185.1	-1.80461	5.51265e-05	0.000800152	Down	NW_019111822.1	4651	11884
LOC111060082	7479.87	26116.1	-1.80385	5.51304e-05	0.000452865	Down	NW_019108998.1	2814	17836		Lipase
LOC111046212	33.3736	116.029	-1.7977	5.39215e-05	0.000210303	Down	NW_019105864.1	28622	51433
LOC111056263	65.7043	228.222	-1.79638	5.46786e-05	0.000582108	Down	NW_019107309.1	39495	45592
LOC111062330	9.38633	32.6032	-1.79638	4.68182e-05	0.000133746	Down	NW_019111382.1	4262	9803	CCNB1IP1	chiasma assembly
LOC111050473	74.0478	256.99	-1.79518	5.47455e-05	0.000453059	Down	NW_019106297.1	294127	308595		ATPase. Has a role at an early stage in the morphogenesis of the spore coat
LOC111055435	93.8633	325.073	-1.79213	5.48503e-05	0.000337999	Down	NW_019107099.1	85676	142154
LOC111047394	16.6868	57.535	-1.78573	5.14429e-05	0.000222285	Down	NW_019105959.1	328118	335710		Pao retrotransposon peptidase
LOC111047060	49.0175	168.769	-1.78368	5.44226e-05	0.000106779	Down	NW_019105933.1	329167	331727	-	-
LOC111054457	15.6439	53.6993	-1.7793	5.11312e-05	0.000219545	Down	NW_019106901.1	29814	93562
LOC111044843	217.972	746.996	-1.77696	5.50441e-05	0.000646124	Down	NW_019105768.1	222205	235259
LOC111045244	11.4722	39.3156	-1.77696	4.8425e-05	3.96804e-10	Down	NW_019105799.1	244662	248356
LOC111052855	37.5453	128.495	-1.775	5.4078e-05	0.000174488	Down	NW_019106630.1	120524	128775		metallocarboxypeptidase activity. It is involved in the biological process described with proteolysis
LOC111052974	26.0732	89.1792	-1.77414	5.33456e-05	2.85352e-05	Down	NW_019106650.1	79662	98811	ST14
LOC111057698	14.601	49.8637	-1.77192	5.05846e-05	0.000396764	Down	NW_019107775.1	3517	5261
LOC111048655	28.159	95.8916	-1.76781	5.35045e-05	0.00022612	Down	NW_019106082.1	296503	347940		Haemolymph juvenile hormone binding protein (JHBP)
LOC111052160	10.4293	35.4799	-1.76637	4.7693e-05	0.000512661	Down	NW_019106529.1	269253	273777
LOC111064633	376.496	1275.36	-1.7602	5.508e-05	0.000828269	Down	NW_019105665.1	298777	305724	-	-
LOC111060224	19.8156	67.1241	-1.7602	5.22628e-05	0.000235524	Down	NW_019109114.1	15727	19379	-	-
LOC111049362	417.17	1412.48	-1.75953	5.50849e-05	0.000664655	Down	NW_019106157.1	232995	238714
LOC111046918	32.3307	109.316	-1.75753	5.37759e-05	3.80194e-11	Down	NW_019105920.1	257512	267209	nAChRa9	Acetylcholine receptor
LOC111056853	21.9014	73.8366	-1.75331	5.26179e-05	0.000240755	Down	NW_019107476.1	158278	168460
LOC111058656	21.9014	73.8366	-1.75331	5.26179e-05	3.01313e-06	Down	NW_019108158.1	83903	87230
LOC111053604	15.6439	52.7404	-1.75331	5.09487e-05	1.02246e-06	Down	NW_019106742.1	124690	131030	-	-
LOC111043598	12.5151	42.1923	-1.75331	4.90812e-05	0.000660401	Down	NW_019105690.1	699984	737370	TMPRSS6
LOC111050513	12.5151	42.1923	-1.75331	4.90812e-05	0.000335554	Down	NW_019106301.1	289088	301572	SESTD1
LOC111061872	9.38633	31.6442	-1.75331	4.6312e-05	0.000202492	Down	NW_019110595.1	16063	17844	SF3B2	Splicing factor 3B subunit
LOC111057627	27.1161	91.0971	-1.74826	5.33392e-05	0.000253583	Down	NW_019107746.1	41014	50176
LOC111059666	2525.97	8485.45	-1.74816	5.51175e-05	0.000582735	Down	NW_019108690.1	11131	30588		Lipase
LOC111055728	51.1034	171.646	-1.74795	5.44252e-05	0.000493985	Down	NW_019107171.1	136204	159035	Cht7	It is involved in the biological process described with carbohydrate metabolic process
LOC111058472	134.537	451.65	-1.7472	5.49432e-05	0.000171173	Down	NW_019108079.1	24943	35952		It is involved in the biological process described with transmembrane transport
LOC111052975	85.5199	286.716	-1.74529	5.47879e-05	0.000460808	Down	NW_019106650.1	110096	160666	HMCN1	von Willebrand factor (vWF) type A domain
LOC111054541	14.601	48.9047	-1.74391	5.03691e-05	0.000847875	Down	NW_019106916.1	41027	51365	-	-
LOC111054605	49.0175	163.975	-1.7421	5.43724e-05	0.000309166	Down	NW_019105589.1	4561	7965
LOC111049349	11.4722	38.3567	-1.74134	4.80603e-05	0.000549001	Down	NW_019106155.1	205753	258905
LOC111051133	19.8156	66.1652	-1.73944	5.21657e-05	0.000451997	Down	NW_019106387.1	58676	70516	-	-
LOC111045913	2845.1	9490.4	-1.73799	5.51181e-05	0.000276716	Down	NW_019105840.1	347343	349686
LOC111058023	35.4595	117.947	-1.73389	5.38741e-05	0.000133913	Down	NW_019107900.1	69515	73151
LOC111045535	1337.03	4445.54	-1.73332	5.50722e-05	1.1332e-07	Down	NW_019105817.1	541490	562441	-	-
LOC111049900	40.6741	135.207	-1.73299	5.40975e-05	0.000550029	Down	NW_019106226.1	102097	103459
LOC111047502	123.065	408.498	-1.73091	5.48724e-05	1.35264e-05	Down	NW_019105966.1	212882	217029
LOC111055936	10.4293	34.521	-1.72684	4.72203e-05	2.72471e-06	Down	NW_019107220.1	74612	80942
LOC111048608	54.2322	179.317	-1.72529	5.44249e-05	8.17601e-07	Down	NW_019105565.1	654623	662660	-	-
LOC111059186	141.838	467.951	-1.72211	5.49086e-05	0.000369185	Down	NW_019108400.1	62956	67906	PLBD2	phospholipase
LOC111062636	19.8156	65.2063	-1.71838	5.20209e-05	6.03511e-11	Down	NW_019112139.1	361	5356		troponin C
LOC111055526	2690.75	8826.83	-1.71389	5.50757e-05	1.35652e-08	Down	NW_019107121.1	38247	40126
LOC111052896	330.608	1076.86	-1.70364	5.50257e-05	3.11906e-12	Down	NW_019106637.1	199929	210390	CPR32	Insect cuticle protein
LOC111043514	13.558	44.1102	-1.70196	4.93406e-05	2.10398e-07	Down	NW_019105685.1	114038	125414
LOC111043641	13.558	44.1102	-1.70196	4.93406e-05	5.72136e-06	Down	NW_019105693.1	496058	504604
LOC111052177	393.183	1278.24	-1.70088	5.50373e-05	8.85888e-07	Down	NW_019106532.1	5803	8449
LOC111059675	17.7297	57.535	-1.69827	5.12452e-05	9.46793e-07	Down	NW_019108692.1	57834	73446	-	-
LOC111046714	21.9014	70.9598	-1.69598	5.24105e-05	1.52262e-06	Down	NW_019105903.1	7739	9393
LOC111047660	47.9746	155.344	-1.69513	5.42547e-05	1.9565e-06	Down	NW_019105984.1	285873	309931
LOC111051859	23.9873	77.6722	-1.69513	5.27249e-05	2.13346e-06	Down	NW_019106484.1	301123	302835	-	-
LOC111046919	38.5883	124.659	-1.69175	5.39354e-05	8.52536e-06	Down	NW_019105920.1	237535	256800		Acetylcholine Receptor
LOC111063154	31.2878	100.686	-1.68619	5.34965e-05	8.3532e-06	Down	NW_019105544.1	601610	610624
LOC111045426	22.9444	73.8366	-1.68619	5.24689e-05	9.26139e-06	Down	NW_019105810.1	156655	163775	-	-
LOC111061169	12.5151	40.2745	-1.68619	4.83536e-05	0.000234067	Down	NW_019109968.1	34952	36280	-	-
LOC111057542	109.507	351.922	-1.68423	5.47956e-05	0.000261633	Down	NW_019107710.1	17529	25968	-	-
LOC111043686	259.689	831.381	-1.67873	5.49801e-05	0.000261633	Down	NW_019105695.1	560344	594738		Elongation of very long chain fatty acids protein
LOC111058793	26.0732	83.4257	-1.67793	5.29691e-05	5.53416e-05	Down	NW_019108219.1	100049	105687	-	-
LOC111044633	90.7346	289.593	-1.6743	5.47065e-05	8.4713e-06	Down	NW_019105755.1	25557	118527		Ligand for members of the frizzled family of seven transmembrane receptors
LOC111053401	15.6439	49.8637	-1.67239	5.02949e-05	0.000293229	Down	NW_019106715.1	42935	74162
LOC111047625	123.065	391.238	-1.66862	5.48209e-05	1.76845e-05	Down	NW_019105980.1	490710	507735		Leucine Rich repeat
LOC111046503	11.4722	36.4388	-1.66734	4.71864e-05	2.33702e-05	Down	NW_019105889.1	267913	273709		Domain of unknown function (DUF4786)
LOC111059067	32.3307	102.604	-1.66611	5.35253e-05	5.715e-05	Down	NW_019108336.1	19037	31297
LOC111058732	20.8585	66.1652	-1.66544	5.19869e-05	0.000447005	Down	NW_019108194.1	93062	106459	-	-
LOC111060344	2484.25	7857.36	-1.66123	5.50426e-05	0.000476154	Down	NW_019109226.1	10591	20745		Lipase
LOC111057087	29.2019	92.056	-1.65645	5.32206e-05	4.5536e-05	Down	NW_019107551.1	154980	157571
LOC111057067	658.086	2073.18	-1.65549	5.50248e-05	5.04744e-05	Down	NW_019107544.1	100516	108873	CSP6	chemosensory protein
LOC111050531	39.6312	124.659	-1.65328	5.38996e-05	5.58344e-05	Down	NW_019106304.1	43138	49416	-	-
LOC111048945	32.3307	101.645	-1.65256	5.34843e-05	6.03053e-05	Down	NW_019106109.1	460467	462146	tif211	Eukaryotic translation initiation factor 2
LOC111047059	17.7297	55.6172	-1.64936	5.08719e-05	0.000542449	Down	NW_019105933.1	67158	71250
LOC111051318	77.1765	241.647	-1.64667	5.46014e-05	6.09303e-05	Down	NW_019106408.1	164	47829	HYDIN	axonemal central apparatus assembly
LOC111054424	15.6439	48.9047	-1.64437	5.00694e-05	0.000579145	Down	NW_019106896.1	52390	60151
LOC111056481	15.6439	48.9047	-1.64437	5.00694e-05	9.48361e-05	Down	NW_019107367.1	2547	6426		Glycosyl hydrolases family 18
LOC111061746	15.6439	48.9047	-1.64437	5.00694e-05	9.68353e-05	Down	NW_019110449.1	3959	8597		nucleic acid binding
LOC111055625	10.4293	32.6032	-1.64437	4.62338e-05	9.1014e-05	Down	NW_019107144.1	156271	175724		Peptidase family M13
LOC111045528	240.916	752.749	-1.64364	5.49532e-05	0.000654853	Down	NW_019105817.1	566383	570615	-	-
LOC111044696	18.7727	58.4939	-1.63965	5.12086e-05	0.000710422	Down	NW_019105757.1	581802	593583
LOC111043379	493.304	1535.23	-1.6379	5.50079e-05	0.000710422	Down	NW_019105677.1	185113	286054	Lac2	Multicopper oxidase
LOC111055979	27.1161	84.3846	-1.63783	5.29558e-05	0.000126631	Down	NW_019107234.1	69798	99263	-	-
LOC111052054	74.0478	230.14	-1.63598	5.45688e-05	0.000760223	Down	NW_019106512.1	272152	325094
LOC111043685	521.463	1619.61	-1.63501	5.50105e-05	0.000818579	Down	NW_019105695.1	527231	549642		Juvenile hormone binding protein domains in insects.
LOC111043681	11.4722	35.4799	-1.62886	4.71802e-05	0.000140324	Down	NW_019105695.1	118116	118813	CRYAB	Belongs to the small heat shock protein (HSP20) family
LOC111045029	11.4722	35.4799	-1.62886	4.71802e-05	0.000166474	Down	NW_019105783.1	12443	51959		7 transmembrane receptor (rhodopsin family)
LOC111045869	49.0175	151.509	-1.62803	5.41576e-05	0.000182677	Down	NW_019105838.1	482824	486454		Zinc finger protein
LOC111050446	27.1161	83.4257	-1.62134	5.28891e-05	0.000167177	Down	NW_019106293.1	105725	129307		Erg28 like protein
LOC111045336	25.0302	76.7133	-1.61581	5.25366e-05	0.000886384	Down	NW_019105805.1	118322	121622
LOC111045030	12.5151	38.3567	-1.61581	4.7606e-05	0.000322472	Down	NW_019105783.1	166271	208287
LOC111057156	88.6487	271.373	-1.61411	5.46573e-05	0.00019869	Down	NW_019107575.1	155283	156375		Integrase core domain
LOC111048723	109.507	334.662	-1.61168	5.47536e-05	0.000193914	Down	NW_019106089.1	192890	201797		SAD/SRA domain
LOC111053739	30.2449	92.056	-1.60582	5.31678e-05	0.000254024	Down	NW_019106769.1	149244	159082	AGA	Asparaginase
LOC111054395	13.558	41.2334	-1.60467	4.83374e-05	0.000303581	Down	NW_019106890.1	197838	202211
LOC111055938	47.9746	145.755	-1.60321	5.40958e-05	0.000268357	Down	NW_019107222.1	182872	192446		Juvenile hormone binding protein domains in insects.
LOC111046225	23.9873	72.8776	-1.60321	5.22795e-05	0.000268248	Down	NW_019105865.1	521197	525911
LOC111044683	34.4166	104.522	-1.60263	5.35184e-05	0.000304542	Down	NW_019105551.1	1083628	1084878
LOC111048899	10.4293	31.6442	-1.60131	4.56849e-05	0.000337902	Down	NW_019106105.1	128659	132368	-	-
LOC111063852	28.159	85.3436	-1.59969	5.2953e-05	0.000301862	Down	NW_019118348.1	20	1779
LOC111045304	67.7902	205.208	-1.59794	5.4468e-05	0.00034683	Down	NW_019105802.1	391421	409679	DBR1	Hydrolase activity, acting on ester bonds. It is involved in the biological process described with mRNA processing
LOC111050545	14.601	44.1102	-1.59505	4.90005e-05	0.0003617	Down	NW_019106305.1	215210	227817	Mco1
LOC111052862	14.601	44.1102	-1.59505	4.90005e-05	0.000762873	Down	NW_019106631.1	190368	243940	TMPRSS11D	Belongs to the peptidase S1 family
LOC111060498	203.371	611.789	-1.58892	5.49155e-05	0.000465514	Down	NW_019105543.1	1300760	1306339		Leucine Rich repeat
LOC111056857	61.5326	185.071	-1.58865	5.43662e-05	0.000445567	Down	NW_019107478.1	6661	46980
LOC111043258	309.749	931.108	-1.58785	5.49727e-05	0.000475215	Down	NW_019105669.1	160727	174148
LOC111048816	89.6916	269.456	-1.587	5.46466e-05	0.00051504	Down	NW_019106100.1	304716	318732	METTL10
LOC111043505	31.2878	93.9738	-1.58666	5.32137e-05	1.02246e-06	Down	NW_019105685.1	651092	663487	HDLBP	High density lipoprotein binding protein,Pfam:KH_3
LOC111047133	51.1034	152.468	-1.57701	5.41451e-05	0.000610679	Down	NW_019105939.1	223003	247754
LOC111057063	44.8458	133.289	-1.57152	5.35761e-05	0.000783362	Down	NW_019107542.1	119412	120824
LOC111054916	13.558	40.2745	-1.57072	4.76037e-05	0.00078442	Down	NW_019106991.1	221428	234947		nucleic acid binding
LOC111062171	36.5024	108.358	-1.56974	5.31747e-05	0.00092003	Down	NW_019111097.1	12210	13798
LOC111047950	45.8887	136.166	-1.56916	5.36138e-05	0.000876517	Down	NW_019106009.1	350313	355495		Insect cuticle protein
LOC111047280	96.9921	287.675	-1.5685	5.43029e-05	1.28085e-24	Down	NW_019105949.1	542751	562386		Sulfotransferase domain
LOC111054471	32.3307	95.8916	-1.5685	5.2882e-05	4.23428e-05	Down	NW_019106905.1	155807	212558
LOC111051382	51.1034	151.509	-1.56791	5.37549e-05	1.99325e-07	Down	NW_019106418.1	73846	89191		Leucine Rich repeat
LOC111045186	28.159	83.4257	-1.5669	5.24476e-05	0.000641373	Down	NW_019105793.1	46983	83031	-	-
LOC111055236	28.159	83.4257	-1.5669	5.24476e-05	0.000530107	Down	NW_019107051.1	5779	43983
LOC111043245	23.9873	70.9598	-1.56473	5.17086e-05	1.33621e-06	Down	NW_019105668.1	575330	676567	ST14
LOC111046734	23.9873	70.9598	-1.56473	5.17086e-05	3.89422e-06	Down	NW_019105906.1	312680	329196	GAS1	GDNF/GAS1 domain
LOC111062193	1916.9	5665.28	-1.56337	5.46571e-05	0.00056367	Down	NW_019111129.1	7827	17120
LOC111046744	14.601	43.1512	-1.56334	4.83076e-05	0.000821141	Down	NW_019105558.1	1292665	1373448	PITPNB	It is involved in the biological process described with transport
LOC111052696	14.601	43.1512	-1.56334	4.83076e-05	0.000848978	Down	NW_019106608.1	67269	71858
LOC111054441	14.601	43.1512	-1.56334	4.83076e-05	7.5485e-06	Down	NW_019106897.1	205876	210763
LOC111060649	54.2322	160.139	-1.5621	5.38182e-05	0.000376041	Down	NW_019109517.1	40595	44813
LOC111049482	113.679	335.621	-1.56187	5.43688e-05	0.000724633	Down	NW_019106170.1	99295	137979
LOC111055738	668.516	1967.7	-1.55747	5.46389e-05	0.000850228	Down	NW_019107175.1	126	1216		Structural constituent of cuticle
LOC111048164	15.6439	46.028	-1.55691	4.89257e-05	0.00045057	Down	NW_019106030.1	237715	345909
LOC111051857	15.6439	46.028	-1.55691	4.89257e-05	0.000175868	Down	NW_019106484.1	80575	84740
LOC111051014	59.4468	174.523	-1.55374	5.39228e-05	0.000120146	Down	NW_019106371.1	96011	106249	TMEM135	peroxisome organization
LOC111058309	83.4341	244.524	-1.55127	5.4211e-05	0.000600954	Down	NW_019108021.1	15055	24630		Juvenile hormone binding protein domains in insects.
LOC111052469	16.6868	48.9047	-1.55127	4.94493e-05	0.00067266	Down	NW_019106572.1	243160	253294	-	-
LOC111057772	44.8458	131.372	-1.55061	5.35428e-05	0.000658766	Down	NW_019107797.1	12064	27345	GSTZ1	Catalytic activity. It is involved in the biological process described with aromatic amino acid family metabolic process
LOC111048801	11.4722	33.5621	-1.54869	4.58556e-05	0.000477248	Down	NW_019106099.1	2487	73551	spz6
LOC111044887	1154.52	3376.34	-1.54817	5.46516e-05	5.62908e-07	Down	NW_019105770.1	589663	600593
LOC111050532	238.83	698.091	-1.54743	5.45598e-05	4.42944e-07	Down	NW_019106304.1	228243	296257
LOC111062388	93.8633	274.25	-1.54686	5.42742e-05	0.000732243	Down	NW_019111508.1	631	7440		CD36 family
LOC111058171	1489.3	4339.1	-1.54276	5.46546e-05	0.000433655	Down	NW_019107967.1	110571	125164		Insect cuticle protein
LOC111059990	31.2878	91.0971	-1.54181	5.2683e-05	5.25996e-06	Down	NW_019108919.1	37392	45106		Domain of unknown function (DUF4806)
LOC111047649	488.089	1420.16	-1.54083	5.46245e-05	0.000404403	Down	NW_019105982.1	172565	211855		Major Facilitator Superfamily
LOC111060956	575.695	1674.27	-1.54015	5.46316e-05	4.7801e-06	Down	NW_019109796.1	1154	2068		Insect cuticle protein
LOC111059667	2437.32	7085.43	-1.53956	5.46586e-05	0.000774961	Down	NW_019108690.1	35742	70626	PNLIP
LOC111058480	150.181	436.307	-1.53864	5.44567e-05	0.000110736	Down	NW_019108080.1	100115	115968	chs1	Chitin synthase
LOC111055504	19.8156	57.535	-1.5378	5.04913e-05	5.66218e-05	Down	NW_019107117.1	70457	75564
LOC111061929	19.8156	57.535	-1.5378	5.04913e-05	2.94114e-05	Down	NW_019110670.1	5365	7290
LOC111053299	204.414	590.693	-1.53092	5.45274e-05	0.000914162	Down	NW_019106703.1	198333	223484		Domain present in fly proteins (CG14681, CG12492, CG6217), worm H06A10.1 and Arabidopsis thaliana MBG8.9.
LOC111043906	36.5024	105.481	-1.53092	5.30701e-05	7.66055e-05	Down	NW_019105706.1	777698	778976	RPN10	multiubiquitin chain binding protein
LOC111048666	29.2019	84.3846	-1.53092	5.24457e-05	0.000913248	Down	NW_019106084.1	27302	117570	SPZ5	Spaetzle
LOC111059372	21.9014	63.2885	-1.53092	5.11133e-05	1.50359e-05	Down	NW_019108511.1	12569	24648
LOC111052868	53.1892	153.427	-1.52834	5.3753e-05	0.000898548	Down	NW_019106632.1	254061	310046		chitin binding. It is involved in the biological process described with chitin metabolic process
LOC111054561	115.765	333.703	-1.52737	5.4361e-05	3.70966e-06	Down	NW_019106921.1	15	4403		Pao retrotransposon peptidase
LOC111054816	96.9921	279.045	-1.52456	5.42783e-05	0.000517193	Down	NW_019106972.1	119368	203972
LOC111064274	49.0175	140.961	-1.52392	5.36282e-05	6.81026e-09	Down	NW_019105643.1	811004	812077	-	-
LOC111052954	33.3736	95.8916	-1.5227	5.28348e-05	0.00069469	Down	NW_019105582.1	357553	371234
LOC111063564	25.0302	71.9187	-1.5227	5.17056e-05	1.11843e-07	Down	NW_019115543.1	73	2827		Belongs to the AB hydrolase superfamily. Lipase family
LOC111053292	99.078	283.839	-1.51844	5.42828e-05	0.000370182	Down	NW_019106703.1	54185	79988	A2ML1
LOC111054806	28.159	80.549	-1.51627	5.22287e-05	0.000642691	Down	NW_019105591.1	291982	595672
LOC111047124	58.4039	166.851	-1.51443	5.38464e-05	0.000314191	Down	NW_019105939.1	27240	162330	FAXDC2	Belongs to the sterol desaturase family
LOC111045911	3161.11	9028.2	-1.51401	5.46535e-05	9.87396e-06	Down	NW_019105840.1	344797	347082
LOC111056109	39.6312	113.152	-1.51356	5.32266e-05	0.000868491	Down	NW_019107268.1	130678	147247
LOC111060877	31.2878	89.1792	-1.51111	5.25705e-05	0.000303004	Down	NW_019109723.1	6912	7625	TIM8	Belongs to the small Tim family
LOC111055874	11.4722	32.6032	-1.50687	4.53032e-05	0.000429113	Down	NW_019107207.1	94388	120617	BBS7
LOC111059303	11.4722	32.6032	-1.50687	4.53032e-05	0.000429019	Down	NW_019108462.1	72399	86046	-	-
LOC111052060	46.9317	133.289	-1.50593	5.35362e-05	0.000417383	Down	NW_019106514.1	55211	71990
LOC111051571	91.7775	259.866	-1.50156	5.42249e-05	0.000761833	Down	NW_019105576.1	479617	482504
LOC111043727	134.537	380.69	-1.50061	5.43973e-05	1.63889e-05	Down	NW_019105548.1	427589	437330
LOC111053652	13.558	38.3567	-1.50033	4.67929e-05	0.000813528	Down	NW_019106749.1	111798	138613		Domain of unknown function (DUF4774)
LOC111050012	71.9619	203.29	-1.49824	5.40428e-05	3.0002e-05	Down	NW_019106241.1	39846	68808	DDC
LOC111052489	29.2019	82.4668	-1.49775	5.2298e-05	0.000860197	Down	NW_019106574.1	98371	99338
LOC111046549	15.6439	44.1102	-1.49551	4.82964e-05	4.79856e-10	Down	NW_019105892.1	547516	553544		Insect cuticle protein
LOC111046419	300.363	846.723	-1.49518	5.45722e-05	0.000327274	Down	NW_019105882.1	4820	81772		Structural constituent of cuticle
LOC111058150	33.3736	93.9738	-1.49355	5.2721e-05	0.000815891	Down	NW_019107956.1	124212	127655
LOC111059941	137.666	387.402	-1.49266	5.43953e-05	0.000344748	Down	NW_019108881.1	8512	9230	CRYAA	Hsp20/alpha crystallin family
LOC111049906	294.105	827.545	-1.49251	5.45613e-05	4.94621e-08	Down	NW_019106227.1	63327	202359		involucrin
LOC111047161	21.9014	61.3706	-1.48652	5.08102e-05	0.000279773	Down	NW_019105942.1	120911	145321		chitin binding. It is involved in the biological process described with chitin metabolic process
LOC111053608	22.9444	64.2474	-1.4855	5.10955e-05	2.27009e-07	Down	NW_019106743.1	190880	202393		Conserved hypothetical protein
LOC111047137	34.4166	95.8916	-1.4783	5.27493e-05	0.000800997	Down	NW_019105939.1	92986	105540	-	-
LOC111052582	135.58	374.936	-1.4675	5.43574e-05	0.000899269	Down	NW_019106592.1	194013	240477
LOC111063491	64.6614	178.358	-1.4638	5.386e-05	0.000409044	Down	NW_019115138.1	1506	3468	CHKov1
LOC111056657	62.5756	172.605	-1.4638	5.3831e-05	0.000182597	Down	NW_019105599.1	529240	539456
LOC111046431	56.318	155.344	-1.4638	5.36996e-05	1.34544e-17	Down	NW_019105883.1	29306	31223		Pao retrotransposon peptidase
LOC111063674	40.6741	112.193	-1.4638	5.31299e-05	4.5936e-05	Down	NW_019116299.1	1389	2842		cuticle protein
LOC111063969	36.5024	100.686	-1.4638	5.28805e-05	4.4055e-05	Down	NW_019126784.1	7	840
LOC111061963	28.159	77.6722	-1.4638	5.19504e-05	4.47412e-05	Down	NW_019110723.1	17168	23413		7 transmembrane receptor (Secretin family)
LOC111051213	26.0732	71.9187	-1.4638	5.15593e-05	3.78808e-05	Down	NW_019106395.1	214021	223132	Gel	Gelsolin homology domain
LOC111059060	20.8585	57.535	-1.4638	5.02728e-05	3.59224e-05	Down	NW_019108333.1	53591	59181	CHMP2A	Snf7
LOC111060026	20.8585	57.535	-1.4638	5.02728e-05	5.85956e-06	Down	NW_019108949.1	62318	65033
LOC111052364	14.601	40.2745	-1.4638	4.7186e-05	0.000144531	Down	NW_019106559.1	266226	272281		Domain of unknown function (DUF4806)
LOC111064210	556.923	1533.31	-1.4611	5.45819e-05	0.000631596	Down	NW_019105545.1	1323908	1467044
LOC111054162	95.9492	263.702	-1.45857	5.41874e-05	4.18951e-21	Down	NW_019106847.1	63478	65531	hsp70	MreB/Mbl protein
LOC111063781	51.1034	140.002	-1.45395	5.34734e-05	4.00495e-09	Down	NW_019105630.1	726980	747639	HGSNAT	Protein of unknown function (DUF1624)
LOC111058674	49.0175	134.248	-1.45353	5.34165e-05	3.37745e-17	Down	NW_019108166.1	96460	105645
LOC111051112	38.5883	105.481	-1.45075	5.29018e-05	6.91396e-05	Down	NW_019106384.1	265767	333749	NMUR1	Serpentine type 7TM GPCR chemoreceptor Srw
LOC111056887	86.5629	235.893	-1.44632	5.4054e-05	2.67612e-09	Down	NW_019107486.1	154877	165069		It is involved in the biological process described with transmembrane transport
LOC111046983	130.366	354.799	-1.44444	5.42723e-05	1.63889e-06	Down	NW_019105927.1	360217	432742
LOC111054549	25.0302	68.0831	-1.44362	5.12658e-05	8.4343e-06	Down	NW_019106919.1	28132	32472		Domain of unknown function (DUF4806)
LOC111060157	25.0302	68.0831	-1.44362	5.12658e-05	5.64635e-05	Down	NW_019109054.1	49133	61623		nucleic acid binding
LOC111058165	23.9873	65.2063	-1.44274	5.10119e-05	0.000178621	Down	NW_019107963.1	5055	7763
LOC111057202	758.207	2060.71	-1.44248	5.45356e-05	0.000783118	Down	NW_019107591.1	17406	96568	ACSS2
LOC111058346	44.8458	121.782	-1.44126	5.32154e-05	3.9865e-08	Down	NW_019108034.1	103100	115226	-	-
LOC111061791	43.8029	118.906	-1.44072	5.31888e-05	0.000383563	Down	NW_019110484.1	5050	14483
LOC111046832	20.8585	56.5761	-1.43955	5.00177e-05	0.000428239	Down	NW_019105914.1	158936	167230
LOC111044917	40.6741	110.275	-1.43893	5.30006e-05	3.41421e-05	Down	NW_019105773.1	30963	41887
LOC111052369	18.7727	50.8226	-1.43684	4.93462e-05	0.000279853	Down	NW_019106559.1	56652	60196
LOC111061360	16.6868	45.0691	-1.43343	4.81986e-05	4.4479e-07	Down	NW_019110133.1	26102	26644
LOC111053136	46.9317	126.577	-1.43138	5.32795e-05	5.25996e-08	Down	NW_019106676.1	11363	58453
LOC111045083	15.6439	42.1923	-1.43138	4.74947e-05	0.000575135	Down	NW_019105787.1	256212	264842		Domain in Myosin and Kinesin Tails
LOC111044628	44.8458	120.823	-1.42986	5.31822e-05	3.34054e-15	Down	NW_019105754.1	109698	243680		Domain present in fly proteins (CG14681, CG12492, CG6217), worm H06A10.1 and Arabidopsis thaliana MBG8.9.
LOC111050849	14.601	39.3156	-1.42904	4.66958e-05	0.000462694	Down	NW_019106347.1	175643	192641
LOC111055358	281.59	757.544	-1.42773	5.44539e-05	8.94053e-06	Down	NW_019107081.1	166361	183502		Venom acid phosphatase
LOC111064424	229.444	615.624	-1.42391	5.44176e-05	9.6827e-06	Down	NW_019105652.1	342437	348129	BHLHA15	helix loop helix domain
LOC111048573	12.5151	33.5621	-1.42316	4.51997e-05	2.07612e-05	Down	NW_019106072.1	491807	493830	-	-
LOC111049991	12.5151	33.5621	-1.42316	4.51997e-05	0.000668801	Down	NW_019106238.1	233212	268002	FAXDC2
LOC111058119	169.997	455.485	-1.4219	5.43439e-05	0.000160109	Down	NW_019107945.1	9950	24462
LOC111043975	22.9444	61.3706	-1.41941	5.05554e-05	0.000908259	Down	NW_019105711.1	764629	772304	TRAF6
LOC111055792	31.2878	83.4257	-1.41489	5.20055e-05	3.26671e-17	Down	NW_019107192.1	49650	59429	NSD1	associated with SET domains
LOC111058031	57.3609	152.468	-1.41036	5.34687e-05	0.000480285	Down	NW_019105605.1	804786	809483
LOC111048205	57.3609	152.468	-1.41036	5.34687e-05	0.00062214	Down	NW_019106033.1	439709	444407
LOC111050419	57.3609	152.468	-1.41036	5.34687e-05	8.71123e-08	Down	NW_019106289.1	381005	385703
LOC111055821	57.3609	152.468	-1.41036	5.34687e-05	0.000553908	Down	NW_019107199.1	188476	193174
LOC111060079	57.3609	152.468	-1.41036	5.34687e-05	0.000321941	Down	NW_019108996.1	50324	55024
LOC111060215	57.3609	152.468	-1.41036	5.34687e-05	0.000855735	Down	NW_019109107.1	17545	22242
LOC111055140	29138.3	77441.1	-1.41018	5.44427e-05	5.81608e-05	Down	NW_019107034.1	108840	110787	-	-
LOC111059657	18.7727	49.8637	-1.40935	4.89662e-05	0.000852216	Down	NW_019108683.1	4520	8180
LOC111053691	86663	230092	-1.40872	5.44436e-05	0.000121524	Down	NW_019106757.1	49238	82337
LOC111058033	25.0302	66.1652	-1.4024	5.08889e-05	1.94826e-05	Down	NW_019107902.1	76611	79187
LOC111046857	64.6614	170.687	-1.40038	5.36016e-05	0.000600762	Down	NW_019105916.1	426713	583514
LOC111044946	1050.23	2754.97	-1.39133	5.442e-05	3.24826e-06	Down	NW_019105776.1	431825	513220
LOC111047174	20.8585	54.6582	-1.3898	4.94635e-05	0.000915538	Down	NW_019105942.1	156882	162205		chitin binding. It is involved in the biological process described with chitin metabolic process
LOC111044992	117.851	308.771	-1.38958	5.4075e-05	1.20518e-07	Down	NW_019105781.1	70788	114689
LOC111052794	183.555	480.417	-1.38808	5.42392e-05	0.000500677	Down	NW_019105581.1	1124478	1139352
LOC111054667	13.558	35.4799	-1.38785	4.50852e-05	3.61738e-08	Down	NW_019106942.1	10556	17385		Protein of unknown function (DUF1676)
LOC111050901	53.1892	139.043	-1.38632	5.32913e-05	0.000787083	Down	NW_019105574.1	1056480	1057946		activity. It is involved in the biological process described with protein glycosylation
LOC111046104	39.6312	103.563	-1.3858	5.26541e-05	1.76883e-05	Down	NW_019105854.1	454663	459780	CHKov1
LOC111046190	26.0732	68.0831	-1.38473	5.10113e-05	0.00029359	Down	NW_019105859.1	596535	615573	CYP301A1	Oxidoreductase activity, acting on paired donors, with incorporation or reduction of molecular oxygen
LOC111055229	68.8331	179.317	-1.38134	5.36406e-05	4.48481e-07	Down	NW_019107050.1	20424	69753
LOC111062344	31.2878	81.5079	-1.38134	5.18411e-05	0.000752696	Down	NW_019111428.1	465	8305	NT5DC3	5' nucleotidase family
LOC111059132	18.7727	48.9047	-1.38134	4.86918e-05	0.000272854	Down	NW_019108379.1	5310	8718
LOC111054749	111.593	290.552	-1.38055	5.40332e-05	0.000882056	Down	NW_019106960.1	175935	216758		GNS1/SUR4 family
LOC111047135	49.0175	127.536	-1.37953	5.31314e-05	0.000232691	Down	NW_019105939.1	119929	149068
LOC111052798	36.5024	94.9327	-1.37891	5.2396e-05	2.19626e-14	Down	NW_019106623.1	127769	144333	PPO3	Common central domain of tyrosinase
LOC111053737	23.9873	62.3296	-1.37765	5.04319e-05	0.000844893	Down	NW_019106769.1	6617	22390		Cytochrome P450
LOC111058986	23.9873	62.3296	-1.37765	5.04319e-05	5.49989e-09	Down	NW_019108304.1	90474	91241	SMT3	Ubiquitin homologues
LOC111064572	70.919	184.112	-1.37634	5.36696e-05	0.000314432	Down	NW_019105662.1	237923	253860
LOC111045904	35.4595	92.056	-1.37634	5.2278e-05	0.000424974	Down	NW_019105840.1	551917	555018	ZNF217	Zinc finger protein 217
LOC111062469	35.4595	92.056	-1.37634	5.2278e-05	0.000680308	Down	NW_019111718.1	820	6239
LOC111052180	46.9317	121.782	-1.37567	5.30298e-05	7.99145e-07	Down	NW_019106532.1	118421	123890	PLBD2	Phospholipase B
LOC111063313	40.6741	105.481	-1.3748	5.26547e-05	0.000264552	Down	NW_019114276.1	78	3212		structural molecule activity
LOC111064458	49.0175	126.577	-1.36865	5.30718e-05	0.000305915	Down	NW_019105655.1	32848	50016		Juvenile hormone binding protein domains in insects.
LOC111053773	498.519	1285.91	-1.36707	5.43432e-05	5.59217e-11	Down	NW_019105586.1	197693	228453
LOC111044841	57.3609	147.673	-1.36427	5.33426e-05	0.000902844	Down	NW_019105768.1	392697	406661
LOC111049937	36.5024	93.9738	-1.36427	5.23059e-05	2.28593e-05	Down	NW_019106231.1	334775	350014		Fz domain
LOC111061369	26.0732	67.1241	-1.36427	5.0844e-05	2.1409e-09	Down	NW_019110138.1	7155	32550
LOC111053763	197.113	507.267	-1.36372	5.42094e-05	1.47226e-05	Down	NW_019105586.1	182392	195919
LOC111044660	45.8887	117.947	-1.36192	5.29313e-05	3.21633e-05	Down	NW_019105756.1	634544	719297	HSPA12A	ATP binding
LOC111056394	35.4595	91.0971	-1.36123	5.21764e-05	4.44182e-06	Down	NW_019107348.1	130447	152476		GNS1/SUR4 family
LOC111054032	19.8156	50.8226	-1.35883	4.89214e-05	2.86699e-05	Down	NW_019106822.1	132070	150706
LOC111062630	54.2322	139.043	-1.35831	5.32289e-05	0.000523016	Down	NW_019112127.1	2652	4071		activity. It is involved in the biological process described with protein glycosylation
LOC111056950	49.0175	125.618	-1.35767	5.30475e-05	0.000273129	Down	NW_019107506.1	157838	167314	BAIAP3	Protein kinase C conserved region 2 (CalB)
LOC111056346	14.601	37.3977	-1.35689	4.55882e-05	0.000132406	Down	NW_019107336.1	141927	143378		DDE superfamily endonuclease
LOC111048210	23.9873	61.3706	-1.35528	5.02203e-05	0.000696192	Down	NW_019106034.1	511304	513779	AIPL1
LOC111049747	23.9873	61.3706	-1.35528	5.02203e-05	8.01427e-05	Down	NW_019106209.1	169460	172335	-	-
LOC111053415	226.315	577.268	-1.35091	5.42228e-05	0.000167167	Down	NW_019106717.1	70306	113069
LOC111043941	78.2195	199.455	-1.35046	5.36929e-05	0.000901154	Down	NW_019105708.1	474510	479527		nucleic acid binding
LOC111056725	128.28	326.99	-1.34995	5.40403e-05	0.000829497	Down	NW_019107438.1	1495	12152		7 transmembrane receptor (Secretin family)
LOC111054436	66.7473	169.728	-1.34645	5.34982e-05	6.82872e-08	Down	NW_019106897.1	212822	221118
LOC111062511	895.874	2269.76	-1.34117	5.43527e-05	0.000898348	Down	NW_019111828.1	751	9212		Major royal jelly protein
LOC111049209	63.6185	161.098	-1.34042	5.34313e-05	0.000103288	Down	NW_019106143.1	323305	328445
LOC111063565	16523.1	41830.8	-1.34008	5.4379e-05	1.95634e-11	Down	NW_019115544.1	772	3293
LOC111050339	80.3053	203.29	-1.33997	5.36955e-05	0.000726883	Down	NW_019106279.1	296643	300057
LOC111046479	45.8887	116.029	-1.33827	5.28539e-05	0.000513324	Down	NW_019105888.1	122139	138642	GALK1	galactitol metabolic process
LOC111057574	107.421	271.373	-1.337	5.3929e-05	8.52351e-05	Down	NW_019107722.1	106903	114887		Gamma interferon inducible lysosomal thiol reductase (GILT)
LOC111055539	61.5326	155.344	-1.33605	5.33773e-05	1.19989e-05	Down	NW_019107125.1	49217	53919
LOC111062145	73.0048	184.112	-1.33452	5.3595e-05	6.85496e-05	Down	NW_019111043.1	14818	17657	-	-
LOC111051080	231.53	583.021	-1.33235	5.42172e-05	1.66842e-12	Down	NW_019106380.1	21295	25193
LOC111058178	19.8156	49.8637	-1.33135	4.8638e-05	2.62075e-07	Down	NW_019107969.1	91131	106719
LOC111055836	74.0478	186.03	-1.32901	5.3595e-05	0.000186333	Down	NW_019107201.1	142211	151454
LOC111057034	18.7727	46.9869	-1.32362	4.80202e-05	0.000623432	Down	NW_019107533.1	77960	85745		CD36 family
LOC111063458	26.0732	65.2063	-1.32245	5.05409e-05	0.000491927	Down	NW_019114994.1	355	3865
LOC111055234	33.3736	83.4257	-1.32178	5.17872e-05	0.00018436	Down	NW_019107050.1	163148	191565	MSTO1	Tubulin domain
LOC111051608	47.9746	119.865	-1.32106	5.28855e-05	0.000455921	Down	NW_019106452.1	144848	157184		Sugar (and other) transporter
LOC111045254	99.078	247.4	-1.32021	5.38619e-05	0.000617366	Down	NW_019105799.1	347261	353678
LOC111043502	149.138	372.06	-1.31888	5.40815e-05	3.07824e-05	Down	NW_019105685.1	501262	604540	FAXDC2
LOC111050251	162.696	405.622	-1.31795	5.41143e-05	4.48481e-07	Down	NW_019106270.1	33967	39478
LOC111052525	39.6312	98.7684	-1.31741	5.2394e-05	0.000752696	Down	NW_019106583.1	54696	73297
LOC111060084	32.3307	80.549	-1.31696	5.16144e-05	0.000272854	Down	NW_019109002.1	22163	41667
LOC111062891	139.752	348.087	-1.31658	5.40562e-05	0.000882056	Down	NW_019105627.1	790237	792374	-	-
LOC111048973	45.8887	114.111	-1.31423	5.25448e-05	0.000232691	Down	NW_019106112.1	7773	12692	MGST1	MAPEG family
LOC111061338	920.904	2288.93	-1.31355	5.41138e-05	2.19626e-14	Down	NW_019110114.1	12558	29396		Major royal jelly protein
LOC111043204	84.477	208.085	-1.30054	5.34629e-05	0.000844893	Down	NW_019105666.1	162948	164589
LOC111061380	70.919	174.523	-1.29917	5.32658e-05	5.49989e-09	Down	NW_019110161.1	1659	10279	PTER	Phosphotriesterase family
LOC111046048	210.671	517.815	-1.29744	5.39504e-05	0.000314432	Down	NW_019105851.1	126733	200140	chs1	Chitin synthase
LOC111047944	75.0907	184.112	-1.29388	5.33351e-05	0.000424974	Down	NW_019106009.1	55698	60483	LYSC6	Lysozyme
LOC111051015	68.8331	168.769	-1.29388	5.32139e-05	0.000680308	Down	NW_019106371.1	107579	115515	TMEM135	peroxisome organization
LOC111062396	40.6741	99.7273	-1.29388	5.21526e-05	7.99145e-07	Down	NW_019111522.1	743	3043	Eh	Neuropeptide that triggers the performance of ecdysis behaviors at the end of a molt. It triggers adult behavior patterns larval, pupal and adult ecdysis, and plasticization during the molt
LOC111047147	34.4166	84.3846	-1.29388	5.14646e-05	0.000264552	Down	NW_019105940.1	421925	426454	POLR2G	SHS2 domain found in N terminus of Rpb7p/Rpc25p/MJ0397
LOC111049427	15.6439	38.3567	-1.29388	4.53302e-05	0.000305915	Down	NW_019106165.1	250695	284716		zinc ion binding. It is involved in the biological process described with proteolysis
LOC111053256	1348.5	3303.47	-1.29262	5.41192e-05	5.59217e-11	Down	NW_019106698.1	19911	37881	GGH	Peptidase C26
LOC111049321	134.537	328.908	-1.28968	5.37826e-05	0.000902844	Down	NW_019106152.1	426575	450154		BESS motif
LOC111056697	42.76	104.522	-1.28947	5.22613e-05	2.28593e-05	Down	NW_019107432.1	114500	139451		Domain first found in C1r, C1s, uEGF, and bone morphogenetic protein.
LOC111059640	39.6312	96.8506	-1.28912	5.20465e-05	2.1409e-09	Down	NW_019108670.1	63025	73852
LOC111056778	76.1336	186.03	-1.28893	5.33351e-05	1.47226e-05	Down	NW_019107450.1	30224	53277		Elongation of very long chain fatty acids protein
LOC111062308	92.8204	226.304	-1.28575	5.35358e-05	3.21633e-05	Down	NW_019111342.1	3824	14807		Domain present in fly proteins (CG14681, CG12492, CG6217), worm H06A10.1 and Arabidopsis thaliana MBG8.9.
LOC111059117	56.318	137.125	-1.28382	5.28735e-05	4.44182e-06	Down	NW_019105610.1	316940	324016
LOC111045548	74.0478	180.276	-1.28368	5.32903e-05	2.86699e-05	Down	NW_019105818.1	379841	388201
LOC111052094	17.7297	43.1512	-1.28323	4.66954e-05	0.000523016	Down	NW_019106519.1	181284	182356		Belongs to the peptidase S1 family
LOC111054333	17.7297	43.1512	-1.28323	4.66954e-05	0.000273129	Down	NW_019106876.1	122739	131194
LOC111061836	46.9317	114.111	-1.2818	5.25034e-05	0.000132406	Down	NW_019110547.1	6679	25035		structural molecule activity
LOC111064176	22.9444	55.6172	-1.27739	4.89128e-05	0.000696192	Down	NW_019105639.1	69446	102105	MINPP1	Belongs to the histidine acid phosphatase family,Histidine phosphatase superfamily (branch 2)
LOC111043644	19.8156	47.9458	-1.27477	4.77559e-05	8.01427e-05	Down	NW_019105694.1	570038	584961		Peptidase family M13
LOC111049287	937.591	2263.04	-1.27123	5.40853e-05	0.000167167	Down	NW_019106149.1	451835	454388
LOC111058104	38.5883	93.0149	-1.2693	5.18248e-05	0.000901154	Down	NW_019107941.1	76	6947	-	-
LOC111052910	54.2322	130.413	-1.26586	5.27645e-05	0.000829497	Down	NW_019106640.1	97416	117269	PRDM7	ribosomal small subunit assembly
LOC111043919	40.6741	97.8095	-1.26586	5.20229e-05	6.82872e-08	Down	NW_019105707.1	797437	811269	ATG7
LOC111057710	275.332	661.652	-1.2649	5.39727e-05	0.000898348	Down	NW_019107778.1	118665	142034		Insect cuticle protein
LOC111059063	42.76	102.604	-1.26276	5.21266e-05	0.000103288	Down	NW_019108336.1	47672	59356	SCLY	Selenocysteine lyase
LOC111061814	34.4166	82.4668	-1.26071	5.1347e-05	1.95634e-11	Down	NW_019110508.1	17124	18318	C21orf33	positive regulation of isoprenoid metabolic process
LOC111044782	26.0732	62.3296	-1.25735	4.97615e-05	0.000726883	Down	NW_019105763.1	433547	439605		Nuclear pore complex protein
LOC111052357	28.159	67.1241	-1.25324	5.0049e-05	0.000513324	Down	NW_019106557.1	310306	322439	-	-
LOC111047640	99.078	235.893	-1.2515	5.34682e-05	8.52351e-05	Down	NW_019105982.1	483894	485495	TMEM216	Predicted membrane protein
LOC111059973	83.4341	198.496	-1.2504	5.33044e-05	1.19989e-05	Down	NW_019108900.1	9608	25505	RHPN2	It is involved in the biological process described with signal transduction
LOC111060443	19.8156	46.9869	-1.24562	4.73461e-05	6.85496e-05	Down	NW_019109308.1	21850	30516	HMCN1	G2F domain
LOC111060943	19.8156	46.9869	-1.24562	4.73461e-05	1.66842e-12	Down	NW_019109781.1	29635	36119	SLC35F6
LOC111061893	19.8156	46.9869	-1.24562	4.73461e-05	2.62075e-07	Down	NW_019110630.1	21054	25041
LOC111064421	56.318	133.289	-1.24289	5.26831e-05	0.000186333	Down	NW_019105651.1	178612	204362	CPM	metallocarboxypeptidase activity. It is involved in the biological process described with proteolysis
LOC111049909	36.5024	86.3025	-1.24141	5.13597e-05	0.000623432	Down	NW_019106227.1	244228	250081
LOC111043269	111.593	263.702	-1.24066	5.35385e-05	0.000491927	Down	NW_019105669.1	192503	221279		Collagenase NC10 and Endostatin
LOC111057361	89.6916	211.921	-1.24048	5.33486e-05	0.00018436	Down	NW_019107644.1	146353	148710		Structural constituent of cuticle
LOC111046805	60.4897	142.879	-1.24003	5.28218e-05	0.000455921	Down	NW_019105913.1	433305	439126
LOC111046571	23.9873	56.5761	-1.23792	4.88153e-05	0.000617366	Down	NW_019105893.1	478872	486457
LOC111060041	40.6741	95.8916	-1.23729	5.18121e-05	3.07824e-05	Down	NW_019108958.1	530	1596
LOC111052422	16.6868	39.3156	-1.23639	4.52275e-05	1.53554e-08	Down	NW_019105542.1	403026	453616		7 transmembrane receptor (Secretin family)
LOC111046242	63.6185	149.591	-1.2335	5.28803e-05	9.59801e-06	Down	NW_019105866.1	536259	551087
LOC111058088	18.7727	44.1102	-1.23248	4.65955e-05	0.000250263	Down	NW_019107935.1	78946	128838
LOC111060334	20.8585	48.9047	-1.22934	4.76723e-05	0.000139703	Down	NW_019109220.1	6448	51561
LOC111062500	20.8585	48.9047	-1.22934	4.76723e-05	6.84718e-12	Down	NW_019111791.1	8396	9479
LOC111044176	78.2195	183.153	-1.22745	5.3168e-05	0.000279978	Down	NW_019105724.1	507026	527024	HEXDC	Glycosyl hydrolase family 20, catalytic domain
LOC111047733	22.9444	53.6993	-1.22676	4.82896e-05	0.000327895	Down	NW_019105990.1	6898	67493
LOC111058995	47.9746	112.193	-1.22564	5.22864e-05	5.38922e-05	Down	NW_019108306.1	70366	100438	Nep5	Peptidase family M13
LOC111058518	79.2624	185.071	-1.22337	5.31786e-05	0.000613425	Down	NW_019108098.1	98779	102313		nuclease activity
LOC111059656	228.401	532.199	-1.2204	5.38338e-05	2.62205e-05	Down	NW_019105614.1	997492	1022342
LOC111057123	656.001	1527.55	-1.21945	5.39811e-05	0.00024152	Down	NW_019107565.1	90060	95868
LOC111049013	64.6614	150.55	-1.21926	5.28795e-05	0.000162744	Down	NW_019106117.1	377166	379409
LOC111059620	730.048	1699.2	-1.21879	5.39863e-05	0.000570069	Down	NW_019108655.1	55838	63346
LOC111064224	117.851	274.25	-1.21853	5.35504e-05	0.000454937	Down	NW_019105641.1	223713	231638
LOC111064524	59.4468	138.084	-1.21588	5.2727e-05	0.000713436	Down	NW_019105658.1	22644	45343
LOC111045476	21.9014	50.8226	-1.21444	4.74898e-05	3.6255e-05	Down	NW_019105813.1	415931	506707		7 transmembrane receptor (Secretin family)
LOC111057252	21.9014	50.8226	-1.21444	4.74898e-05	9.8555e-06	Down	NW_019107610.1	103384	132287
LOC111059134	61.5326	141.92	-1.20565	5.25896e-05	0.000800152	Down	NW_019108379.1	75857	93593
LOC111058748	71.9619	165.893	-1.20494	5.28424e-05	0.000452865	Down	NW_019108202.1	63330	73089
LOC111056093	313.921	722.064	-1.20173	5.37161e-05	0.000210303	Down	NW_019105597.1	804703	814116	SECISBP2L	Ribosomal protein L7Ae/L30e/S12e/Gadd45 family
LOC111062571	508.948	1169.88	-1.20077	5.37787e-05	0.000582108	Down	NW_019111964.1	560	10179
LOC111047655	50.0605	115.07	-1.20077	5.21421e-05	0.000133746	Down	NW_019105983.1	19455	24233
LOC111052016	35.4595	81.5079	-1.20077	5.08852e-05	0.000453059	Down	NW_019106504.1	227941	241179	Cyp18a1	Cytochrome P450
LOC111045974	33.3736	76.7133	-1.20077	5.0546e-05	0.000337999	Down	NW_019105845.1	292666	357702		Belongs to the AB hydrolase superfamily. Lipase family
LOC111047612	31.2878	71.9187	-1.20077	5.0156e-05	0.000222285	Down	NW_019105980.1	126745	141160	MLH3	MutL C terminal dimerisation domain
LOC111054091	29.2019	67.1241	-1.20077	4.96688e-05	0.000106779	Down	NW_019106834.1	117958	144696	GLS	Glutaminase activity. It is involved in the biological process described with glutamine metabolic process
LOC111054452	29.2019	67.1241	-1.20077	4.96688e-05	0.000219545	Down	NW_019106900.1	223944	229619	-	-
LOC111062995	22.9444	52.7404	-1.20077	4.78041e-05	0.000646124	Down	NW_019113169.1	99	5853	-	-
LOC111046159	18.7727	43.1512	-1.20077	4.59868e-05	3.96804e-10	Down	NW_019105858.1	423133	452038		MULE transposase domain
LOC111055212	18.7727	43.1512	-1.20077	4.59868e-05	0.000174488	Down	NW_019107048.1	93491	169337
LOC111056882	124.108	284.798	-1.19834	5.3384e-05	2.85352e-05	Down	NW_019107485.1	111238	119748
LOC111060049	244.045	560.007	-1.1983	5.36614e-05	0.000396764	Down	NW_019105540.1	1062788	1169606		Acyltransferase family
LOC111049989	44.8458	102.604	-1.19404	5.17454e-05	0.00022612	Down	NW_019106238.1	204677	217759	HDLBP	High density lipoprotein binding protein,Pfam:KH_3
LOC111057464	42.76	97.8095	-1.19371	5.16159e-05	0.000512661	Down	NW_019107671.1	21727	34204
LOC111045744	36.5024	83.4257	-1.1925	5.08769e-05	0.000828269	Down	NW_019105830.1	251480	254653	NUGGC	Nuclear GTPase
LOC111055396	36.5024	83.4257	-1.1925	5.08769e-05	0.000235524	Down	NW_019107090.1	199078	210670
LOC111055826	32.3307	73.8366	-1.19143	5.02838e-05	0.000664655	Down	NW_019107199.1	25308	34409	-	-
LOC111047605	187.727	428.636	-1.19112	5.35697e-05	3.80194e-11	Down	NW_019105561.1	1328082	1333582	AIG1
LOC111064630	578.824	1321.39	-1.19086	5.37785e-05	0.000240755	Down	NW_019105665.1	283962	287995
LOC111056744	82.3912	187.948	-1.18977	5.29865e-05	3.01313e-06	Down	NW_019107441.1	151969	181761	ATG7	ThiF family
LOC111059109	26.0732	59.4528	-1.18918	4.88609e-05	1.02246e-06	Down	NW_019108363.1	14656	30649	GGACT
LOC111049629	19.8156	45.0691	-1.1855	4.64031e-05	0.000660401	Down	NW_019106194.1	215723	243001
LOC111052012	19.8156	45.0691	-1.1855	4.64031e-05	0.000335554	Down	NW_019106504.1	288642	300008		Major Facilitator Superfamily
LOC111056868	398.398	905.217	-1.18405	5.37142e-05	0.000202492	Down	NW_019107482.1	14895	17118	CPVL	Serine carboxypeptidase
LOC111046584	533.978	1213.03	-1.18376	5.37452e-05	0.000253583	Down	NW_019105894.1	246903	268484
LOC111043623	17.7297	40.2745	-1.18369	4.5006e-05	0.000582735	Down	NW_019105691.1	800365	810794		CD36 family
LOC111055402	17.7297	40.2745	-1.18369	4.5006e-05	0.000493985	Down	NW_019107091.1	103581	118911		GTP binding. It is involved in the biological process described with
LOC111058663	33.3736	75.7544	-1.18262	5.03876e-05	0.000171173	Down	NW_019108163.1	95241	103469
LOC111058161	62.5756	141.92	-1.1814	5.253e-05	0.000460808	Down	NW_019107959.1	16110	26240
LOC111060683	31.2878	70.9598	-1.1814	4.99714e-05	0.000847875	Down	NW_019109544.1	15769	39499		Domain in homologues of a S. cerevisiae phosphatidylinositol transfer protein (Sec14p)
LOC111059322	29.2019	66.1652	-1.18001	4.94594e-05	0.000309166	Down	NW_019105611.1	1014801	1038298
LOC111047368	29.2019	66.1652	-1.18001	4.94594e-05	0.000549001	Down	NW_019105957.1	92427	136237	CFAP58
LOC111060295	29.2019	66.1652	-1.18001	4.94594e-05	0.000451997	Down	NW_019109176.1	13357	20399		Fz domain
LOC111052751	38.5883	87.2614	-1.17718	5.10443e-05	0.000276716	Down	NW_019106617.1	132770	138683
LOC111056451	25.0302	56.5761	-1.17652	4.83348e-05	0.000133913	Down	NW_019107362.1	60936	65838		MADF
LOC111045791	70.919	160.139	-1.17508	5.27369e-05	1.1332e-07	Down	NW_019105832.1	310070	346411		Histone deacetylase domain
LOC111049143	151.224	341.374	-1.17466	5.34378e-05	0.000550029	Down	NW_019106136.1	50244	52629		Zona pellucida (ZP) domain
LOC111048960	287.848	649.186	-1.17333	5.36471e-05	1.35264e-05	Down	NW_019106110.1	149094	157102	PGPEP1
LOC111059529	330.608	744.119	-1.17041	5.36766e-05	2.72471e-06	Down	NW_019105543.1	1135238	1183121	MMD	It is involved in the biological process described with
LOC111043472	69.876	157.262	-1.1703	5.26944e-05	8.17601e-07	Down	NW_019105682.1	719517	723610		Collagen alpha 1(xviii) chain
LOC111056211	39.6312	89.1792	-1.17007	5.11301e-05	0.000369185	Down	NW_019107295.1	175496	179768
LOC111059937	50.0605	112.193	-1.16424	5.18462e-05	6.03511e-11	Down	NW_019105616.1	601559	625709	FUT7	Fucosyltransferase activity. It is involved in the biological process described with protein glycosylation
LOC111050699	243.002	543.706	-1.16186	5.34789e-05	1.35652e-08	Down	NW_019106328.1	65176	71600
LOC111064041	220.057	491.924	-1.16056	5.34502e-05	3.11906e-12	Down	NW_019105632.1	831765	849108		SEA domain
LOC111046712	29.2019	65.2063	-1.15895	4.93271e-05	2.10398e-07	Down	NW_019105903.1	2105	6808
LOC111044173	21.9014	48.9047	-1.15895	4.69744e-05	5.72136e-06	Down	NW_019105724.1	369734	413003
LOC111063102	21.9014	48.9047	-1.15895	4.69744e-05	8.85888e-07	Down	NW_019113471.1	2463	5233	TSTA3
LOC111056388	119.937	267.538	-1.15747	5.31546e-05	9.46793e-07	Down	NW_019107348.1	120090	127727		chitin binding. It is involved in the biological process described with chitin metabolic process
LOC111057184	2896.21	6460.22	-1.15742	5.36648e-05	1.52262e-06	Down	NW_019107585.1	42544	46164		Structural constituent of cuticle
LOC111051588	56.318	125.618	-1.15738	5.21123e-05	1.9565e-06	Down	NW_019106449.1	201714	206021	NUGGC	Nuclear GTPase
LOC111054848	49.0175	109.316	-1.15714	5.17491e-05	2.13346e-06	Down	NW_019106978.1	16579	27846		Acetylcholine receptor
LOC111062836	74.0478	164.934	-1.15536	5.26222e-05	8.52536e-06	Down	NW_019112618.1	887	2815	IPPK	Phosphorylates Ins(1,3,4,5,6)P5 at position 2 to form Ins(1,2,3,4,5,6)P6 (InsP6 or phytate)
LOC111046460	66.7473	148.632	-1.15496	5.24412e-05	8.3532e-06	Down	NW_019105885.1	18778	43078
LOC111045572	39.6312	88.2203	-1.15447	5.09086e-05	9.26139e-06	Down	NW_019105820.1	438580	442315		Phosphoric diester hydrolase activity. It is involved in the biological process described with lipid metabolic process
LOC111053476	32.3307	71.9187	-1.15346	4.98359e-05	0.000234067	Down	NW_019106725.1	261291	269923
LOC111055865	85.5199	189.865	-1.15064	5.28119e-05	0.000261633	Down	NW_019107206.1	124895	156253
LOC111045847	116.808	258.907	-1.1483	5.3126e-05	0.000261633	Down	NW_019105836.1	495419	496432
LOC111053429	107.421	237.811	-1.14654	5.30529e-05	5.53416e-05	Down	NW_019106720.1	103009	117471
LOC111047436	197.113	435.348	-1.14315	5.33885e-05	8.4713e-06	Down	NW_019105962.1	11735	108870
LOC111046536	26.0732	57.535	-1.14187	4.81843e-05	0.000293229	Down	NW_019105891.1	303087	361975
LOC111058576	425.514	938.779	-1.14158	5.35651e-05	1.76845e-05	Down	NW_019108125.1	63478	88933
LOC111043756	50.0605	110.275	-1.13937	5.17302e-05	2.33702e-05	Down	NW_019105700.1	44270	120720
LOC111059541	61860.1	136194	-1.13858	5.36586e-05	5.715e-05	Down	NW_019108598.1	9086	26741	-	-
LOC111044564	29.2019	64.2474	-1.13757	4.91122e-05	0.000447005	Down	NW_019105750.1	107264	114592
LOC111051292	23.9873	52.7404	-1.13664	4.73018e-05	0.000476154	Down	NW_019106405.1	10442	23841
LOC111058780	266.989	586.857	-1.13623	5.34764e-05	4.5536e-05	Down	NW_019108215.1	65580	78284
LOC111043974	37.5453	82.4668	-1.13518	5.0475e-05	5.04744e-05	Down	NW_019105711.1	743787	763874	UROC1
LOC111062495	18.7727	41.2334	-1.13518	4.4857e-05	5.58344e-05	Down	NW_019111785.1	7468	11724		cytochrome p450
LOC111049948	540.236	1186.18	-1.13466	5.35034e-05	6.03053e-05	Down	NW_019106233.1	160585	172777	TM7SF3	Domain of unknown function (DUF4203)
LOC111064143	51.1034	112.193	-1.13449	5.16951e-05	0.000542449	Down	NW_019105544.1	1538076	1539603	TTBK2	Protein tyrosine kinase
LOC111044301	27.1161	59.4528	-1.1326	4.83552e-05	6.09303e-05	Down	NW_019105733.1	350789	358973	-	-
LOC111060166	27.1161	59.4528	-1.1326	4.83552e-05	0.000579145	Down	NW_019109061.1	41825	44852
LOC111056807	21.9014	47.9458	-1.13038	4.65134e-05	9.48361e-05	Down	NW_019107459.1	18364	49665	CALCRL	7 transmembrane receptor (Secretin family)
LOC111056931	550.665	1205.36	-1.13021	5.35049e-05	9.68353e-05	Down	NW_019107499.1	3135	162042	pot
LOC111056909	435.943	953.163	-1.12858	5.34802e-05	9.1014e-05	Down	NW_019107494.1	38729	49163		Leucine Rich repeat
LOC111061483	25.0302	54.6582	-1.12677	4.75322e-05	0.000654853	Down	NW_019110232.1	9326	13167
LOC111051771	61.5326	134.248	-1.12548	5.21057e-05	0.000710422	Down	NW_019106471.1	145844	213795
LOC111048604	87.6058	190.824	-1.12315	5.26889e-05	0.000710422	Down	NW_019106076.1	251906	264355	CD36	CD36 family,Plays an olfactory role that is not restricted to pheromone sensitivity
LOC111061385	39.6312	86.3025	-1.12277	5.06045e-05	0.000126631	Down	NW_019110166.1	27931	30804	CERS5	TRAM, LAG1 and CLN8 homology domains.
LOC111050785	19.8156	43.1512	-1.12277	4.52618e-05	0.000760223	Down	NW_019106338.1	377177	378575
LOC111063302	62.5756	136.166	-1.1217	5.2129e-05	0.000818579	Down	NW_019114262.1	3483	4262	CDIPT	Phosphotransferase activity, for other substituted phosphate groups. It is involved in the biological process described with phospholipid biosynthetic process
LOC111049403	139.752	303.976	-1.12109	5.31168e-05	0.000140324	Down	NW_019106163.1	38917	42517
LOC111056073	57.3609	124.659	-1.11985	5.19367e-05	0.000166474	Down	NW_019107258.1	38315	87013
LOC111043522	8072.25	17516.5	-1.11767	5.35581e-05	0.000182677	Down	NW_019105686.1	680884	683606	-	-
LOC111047770	58.4039	126.577	-1.11588	5.19678e-05	0.000167177	Down	NW_019105994.1	129431	185320	DMRT3
LOC111046149	29.2019	63.2885	-1.11588	4.88099e-05	0.000886384	Down	NW_019105858.1	87404	91192	RAPSN
LOC111053419	29.2019	63.2885	-1.11588	4.88099e-05	0.000322472	Down	NW_019106718.1	95049	102805
LOC111056468	46.9317	101.645	-1.11491	5.12208e-05	0.00019869	Down	NW_019107363.1	185257	192370	-	-
LOC111057061	609.069	1317.55	-1.11318	5.34489e-05	0.000193914	Down	NW_019107542.1	85860	97435		Insect cuticle protein
LOC111050341	30.2449	65.2063	-1.10832	4.87559e-05	0.000254024	Down	NW_019106281.1	327881	341222
LOC111047820	176.255	378.772	-1.10367	5.31695e-05	0.000303581	Down	NW_019106001.1	973	26799		BESS motif
LOC111044494	3289.39	7058.58	-1.10156	5.34938e-05	0.000268357	Down	NW_019105551.1	1349518	1359608
LOC111054374	87.6058	187.948	-1.10123	5.25917e-05	0.000268248	Down	NW_019106886.1	146348	259874	BAIAP3	Protein kinase C conserved region 2 (CalB)
LOC111063527	43.8029	93.9738	-1.10123	5.09131e-05	0.000304542	Down	NW_019115335.1	165	3052
LOC111056959	31.2878	67.1241	-1.10123	4.89594e-05	0.000337902	Down	NW_019107509.1	28725	37484
LOC111047104	28.159	60.4117	-1.10123	4.82891e-05	0.000301862	Down	NW_019105937.1	306564	318732
LOC111062102	182.512	391.238	-1.10005	5.31822e-05	0.00034683	Down	NW_019110956.1	1627	9683
LOC111045239	54.2322	116.029	-1.09726	5.16286e-05	0.0003617	Down	NW_019105798.1	333506	344596
LOC111048109	645.571	1380.84	-1.0969	5.34464e-05	0.000762873	Down	NW_019106026.1	128200	133934	MPC1	Mediates the uptake of pyruvate into mitochondria
LOC111047714	138.709	296.305	-1.09502	5.30317e-05	0.000465514	Down	NW_019105988.1	109608	121911		ubiquitinyl hydrolase activity
LOC111044868	26.0732	55.6172	-1.09296	4.74267e-05	0.000445567	Down	NW_019105552.1	848135	858987
LOC111046300	94.9063	202.331	-1.09214	5.26367e-05	0.000475215	Down	NW_019105871.1	574825	581875
LOC111058109	68.8331	146.714	-1.09183	5.21397e-05	0.00051504	Down	NW_019107941.1	108705	113540		Leucine Rich repeat
LOC111056843	22.9444	48.9047	-1.09183	4.60363e-05	1.02246e-06	Down	NW_019107472.1	148928	175339
LOC111050206	269.075	573.432	-1.09161	5.32718e-05	0.000610679	Down	NW_019106263.1	169099	181914	SERPINB1
LOC111063533	138.709	295.346	-1.09034	5.29873e-05	0.000783362	Down	NW_019115360.1	649	2817		Belongs to the AB hydrolase superfamily. Lipase family
LOC111053325	66.7473	141.92	-1.08829	5.20893e-05	0.00078442	Down	NW_019106709.1	51149	57497		Sugar (and other) transporter
LOC111060014	598.64	1272.48	-1.08789	5.34005e-05	0.00092003	Down	NW_019108940.1	3298	6857	HRSP12
LOC111046655	88.6487	187.948	-1.08416	5.25098e-05	0.000876517	Down	NW_019105898.1	485975	504162		Major Facilitator Superfamily
LOC111055576	23.9873	50.8226	-1.0832	4.63774e-05	1.28085e-24	Down	NW_019107131.1	104324	112904	-	-
LOC111055824	23.9873	50.8226	-1.0832	4.63774e-05	4.23428e-05	Down	NW_019107199.1	5706	20221
LOC111048101	1909.6	4039.91	-1.08106	5.34166e-05	1.99325e-07	Down	NW_019106024.1	157115	168976
LOC111045322	584.039	1235.08	-1.08047	5.33668e-05	0.000641373	Down	NW_019105803.1	501413	515075		Belongs to the peptidase S1 family
LOC111044802	20.8585	44.1102	-1.08047	4.51347e-05	0.000530107	Down	NW_019105764.1	302891	314902		Lipase
LOC111063479	20.8585	44.1102	-1.08047	4.51347e-05	1.33621e-06	Down	NW_019115104.1	2068	3709	RHPN2
LOC111049478	53.1892	112.193	-1.07678	5.14485e-05	3.89422e-06	Down	NW_019106170.1	134656	145242	NSD1	associated with SET domains
LOC111048800	35.4595	74.7955	-1.07678	4.95962e-05	0.00056367	Down	NW_019106098.1	312284	388340		Major Facilitator Superfamily
LOC111063236	35.4595	74.7955	-1.07678	4.95962e-05	0.000821141	Down	NW_019113978.1	2948	4872	cue	Has a role in spermatogenesis and oogenesis
LOC111048417	149.138	314.525	-1.07652	5.29907e-05	0.000848978	Down	NW_019106055.1	278787	288856	UGT2A1
LOC111045556	1954.44	4114.71	-1.07403	5.33943e-05	7.5485e-06	Down	NW_019105554.1	1406702	1418382
LOC111051312	96.9921	203.29	-1.0676	5.25707e-05	0.000376041	Down	NW_019106408.1	190081	200051	SFXN1	Tricarboxylate carrier
LOC111058025	967.835	2027.15	-1.06662	5.33724e-05	0.000724633	Down	NW_019107900.1	5358	13571
LOC111044434	363.981	761.38	-1.06475	5.32632e-05	0.000850228	Down	NW_019105741.1	608586	611429		Lipase
LOC111060604	53.1892	111.234	-1.0644	5.13595e-05	0.00045057	Down	NW_019109474.1	15706	47014	RAB23	GTP binding. It is involved in the biological process described with protein transport
LOC111043755	34.4166	71.9187	-1.06326	4.92212e-05	0.000175868	Down	NW_019105700.1	17263	20789	XPO7
LOC111047703	34.4166	71.9187	-1.06326	4.92212e-05	0.000120146	Down	NW_019105987.1	422661	505495	FAXDC2
LOC111052811	118.894	248.359	-1.06276	5.27675e-05	0.000600954	Down	NW_019106625.1	128624	240406
LOC111057042	107.421	224.386	-1.0627	5.26622e-05	0.00067266	Down	NW_019107534.1	76975	86789		Sugar (and other) transporter
LOC111064202	38.5883	80.549	-1.0617	4.98442e-05	0.000658766	Down	NW_019105545.1	976907	1004221	SLC25A10	Mitochondrial carrier protein
LOC111043515	92.8204	193.701	-1.06132	5.24832e-05	0.000477248	Down	NW_019105685.1	241522	287055		Inward rectifier potassium channel
LOC111048421	27.1161	56.5761	-1.06104	4.73594e-05	5.62908e-07	Down	NW_019106055.1	488882	502330
LOC111062942	27.1161	56.5761	-1.06104	4.73594e-05	4.42944e-07	Down	NW_019112959.1	1019	4976		TIR domain
LOC111043418	31.2878	65.2063	-1.05941	4.84225e-05	0.000732243	Down	NW_019105680.1	114477	248300		7 transmembrane receptor (rhodopsin family)
LOC111046955	257.603	536.034	-1.05718	5.3176e-05	0.000433655	Down	NW_019105925.1	345524	371397	LCT	Glycosyl hydrolase family 1
LOC111057543	43.8029	91.0971	-1.05638	5.05338e-05	5.25996e-06	Down	NW_019107710.1	41319	47565
LOC111052383	23.9873	49.8637	-1.05572	4.59696e-05	0.000404403	Down	NW_019106562.1	3931	25064		Insect cuticle protein
LOC111060237	453.673	941.656	-1.05355	5.32774e-05	4.7801e-06	Down	NW_019109134.1	41600	43586	SLC35B1	It is involved in the biological process described with transmembrane transport
LOC111051991	199.199	413.293	-1.05296	5.30677e-05	0.000774961	Down	NW_019106502.1	170817	341593
LOC111049971	420.299	870.696	-1.05075	5.32652e-05	0.000110736	Down	NW_019105571.1	790333	946794	Cda5	chitin binding. It is involved in the biological process described with chitin metabolic process,Polysaccharide deacetylase
LOC111052753	91.7775	189.865	-1.04877	5.24393e-05	5.66218e-05	Down	NW_019106617.1	151253	158449	-	-
LOC111062896	50.0605	103.563	-1.04877	5.10182e-05	2.94114e-05	Down	NW_019112807.1	3080	5555	NUP35	Functions as a component of the nuclear pore complex (NPC). NPC components, collectively referred to as nucleoporins (NUPs)
LOC111062694	37.5453	77.6722	-1.04877	4.96884e-05	0.000914162	Down	NW_019112281.1	5611	9308
LOC111048867	25.0302	51.7815	-1.04877	4.63228e-05	7.66055e-05	Down	NW_019106102.1	394616	415350	IMPACT	Uncharacterized protein family UPF0029
LOC111057346	42.76	88.2203	-1.04485	5.03009e-05	0.000913248	Down	NW_019107640.1	3555	73098
LOC111054274	81.3482	167.81	-1.04465	5.22396e-05	1.50359e-05	Down	NW_019106866.1	688	18231	-	-
LOC111049469	103.25	212.879	-1.0439	5.25625e-05	0.000898548	Down	NW_019106170.1	168307	213659		nucleic acid binding
LOC111054742	90.7346	186.989	-1.04323	5.24032e-05	3.70966e-06	Down	NW_019106959.1	26125	33280	-	-
LOC111054348	30.2449	62.3296	-1.04323	4.815e-05	0.000517193	Down	NW_019106878.1	72758	89130	Pvr	ATP binding. It is involved in the biological process described with protein phosphorylation
LOC111058648	186.684	384.525	-1.04248	5.30173e-05	6.81026e-09	Down	NW_019108156.1	24878	26361	PHYKPL
LOC111062435	384.84	792.065	-1.04136	5.32362e-05	0.00069469	Down	NW_019111631.1	8126	9924	CPVL	Serine carboxypeptidase
LOC111050144	43.8029	90.1381	-1.04111	5.04054e-05	1.11843e-07	Down	NW_019106256.1	22114	27922	SRSF2	nucleic acid binding
LOC111047192	815.568	1678.1	-1.04095	5.33162e-05	0.000370182	Down	NW_019105943.1	530765	561532		Belongs to the major facilitator superfamily. Sugar transporter (TC 2.A.1.1) family
LOC111045440	377.539	776.722	-1.04077	5.3233e-05	0.000642691	Down	NW_019105810.1	654120	674388	MORF4L1	MRG
LOC111049012	96.9921	199.455	-1.04012	5.24783e-05	0.000314191	Down	NW_019106117.1	356000	359657		zinc finger protein
LOC111054269	238.83	490.965	-1.03964	5.31155e-05	9.87396e-06	Down	NW_019106865.1	205589	234206
LOC111048225	62.5756	128.495	-1.03804	5.16624e-05	0.000868491	Down	NW_019106035.1	273797	280668
LOC111045922	31.2878	64.2474	-1.03804	4.815e-05	0.000303004	Down	NW_019105840.1	610120	611690
LOC111049399	40.6741	83.4257	-1.03638	4.9944e-05	0.000429113	Down	NW_019106163.1	1443	5414
LOC111051131	483.918	992.478	-1.03627	5.3271e-05	0.000429019	Down	NW_019106386.1	342338	358369	LRPAP1
LOC111046869	36.5024	74.7955	-1.03496	4.93567e-05	0.000417383	Down	NW_019105917.1	50420	51813	OXSM
LOC111047979	22.9444	46.9869	-1.03412	4.55089e-05	0.000761833	Down	NW_019106013.1	518052	527875		Acetylcholine Receptor
LOC111054740	180.426	369.183	-1.03293	5.29869e-05	1.63889e-05	Down	NW_019106959.1	50823	52497
LOC111055528	418.213	855.353	-1.03228	5.32395e-05	0.000813528	Down	NW_019107121.1	97603	101798
LOC111059171	69.876	142.879	-1.03192	5.19212e-05	3.0002e-05	Down	NW_019108395.1	79308	91345	OSGEPL1
LOC111055978	1366.23	2793.32	-1.03178	5.33304e-05	0.000860197	Down	NW_019107234.1	59375	101980	MANF	Required during the maturation of the embryonic nervous system for maintenance of neuronal and cuticular connectivity. Essential for maintenance of dopaminergic neurons and dopamine levels
LOC111053234	37.5453	76.7133	-1.03084	4.95194e-05	4.79856e-10	Down	NW_019106692.1	287094	291221		Zinc finger protein
LOC111044623	80.3053	163.975	-1.02991	5.21667e-05	0.000327274	Down	NW_019105754.1	253869	264214	MKX	Homeobox KN domain
LOC111053473	61.5326	125.618	-1.02962	5.16133e-05	0.000815891	Down	NW_019106725.1	286391	292060	-	-
LOC111044264	104.293	212.879	-1.0294	5.25409e-05	0.000344748	Down	NW_019105731.1	76420	132821		Elongation of very long chain fatty acids protein
LOC111054116	66.7473	136.166	-1.02859	5.17918e-05	4.94621e-08	Down	NW_019106839.1	92036	102183
LOC111064105	57.3609	116.988	-1.02822	5.13711e-05	0.000279773	Down	NW_019105635.1	386695	421808
LOC111052315	105.336	214.797	-1.02798	5.25536e-05	2.27009e-07	Down	NW_019106551.1	125408	150845	nahoda
LOC111045998	246.131	501.513	-1.02686	5.31104e-05	0.000800997	Down	NW_019105847.1	166667	194886		Ion channel
LOC111062757	63.6185	129.454	-1.02492	5.16481e-05	0.000899269	Down	NW_019112442.1	4404	8240	CDK18
LOC111051040	49.0175	99.7273	-1.02469	5.07589e-05	0.000409044	Down	NW_019106374.1	205720	209073	MSTN
LOC111056366	49.0175	99.7273	-1.02469	5.07589e-05	0.000182597	Down	NW_019107344.1	138256	154161	-	-
LOC111060712	34.4166	70.0009	-1.02427	4.88059e-05	1.34544e-17	Down	NW_019109587.1	8098	9612
LOC111052666	113.679	231.099	-1.02355	5.26267e-05	4.5936e-05	Down	NW_019106603.1	70567	121750		Elongation of very long chain fatty acids protein
LOC111045630	39.6312	80.549	-1.02323	4.96624e-05	4.4055e-05	Down	NW_019105822.1	585943	591917
LOC111045468	25.0302	50.8226	-1.0218	4.59278e-05	4.47412e-05	Down	NW_019105554.1	1063470	1112800
LOC111054263	246.131	498.637	-1.01856	5.31012e-05	3.78808e-05	Down	NW_019106865.1	32436	61052
LOC111047196	139.752	282.88	-1.01732	5.28095e-05	3.59224e-05	Down	NW_019105944.1	327335	334803
LOC111047263	155.396	314.525	-1.01722	5.28863e-05	5.85956e-06	Down	NW_019105948.1	352820	362774	GLTP	It is involved in the biological process described with glycolipid transport
LOC111064165	26.0732	52.7404	-1.01634	4.62989e-05	0.000144531	Down	NW_019105638.1	607311	703011	Myo20	Myosin. Large ATPases.
LOC111051629	26.0732	52.7404	-1.01634	4.62989e-05	0.000631596	Down	NW_019106455.1	102914	107678
LOC111057344	399.441	807.408	-1.01532	5.32219e-05	4.18951e-21	Down	NW_019107640.1	64254	72859	BTD
LOC111058526	68.8331	139.043	-1.01435	5.18243e-05	4.00495e-09	Down	NW_019108103.1	30790	46837	-	-
LOC111060117	63.6185	128.495	-1.01419	5.16071e-05	3.37745e-17	Down	NW_019109031.1	26763	30336
LOC111057586	47.9746	96.8506	-1.01349	5.05853e-05	6.91396e-05	Down	NW_019107728.1	19824	23762	ZNHIT6	Box C D snoRNA protein
LOC111044520	410.913	829.463	-1.01334	5.32249e-05	2.67612e-09	Down	NW_019105746.1	490455	534109	DLGAP5
LOC111047650	464.102	935.902	-1.01192	5.32444e-05	1.63889e-06	Down	NW_019105982.1	222149	242848	LUC7L3	LUC7 N_terminus
LOC111050128	59.4468	119.865	-1.01173	5.14225e-05	8.4343e-06	Down	NW_019106255.1	293672	305448
LOC111051368	343.123	691.379	-1.01075	5.31871e-05	5.64635e-05	Down	NW_019106416.1	331998	334151
LOC111060851	65.7043	132.33	-1.01008	5.16863e-05	0.000178621	Down	NW_019109695.1	5546	37317	DDX11
LOC111048252	189.813	381.649	-1.00767	5.29877e-05	0.000783118	Down	NW_019106038.1	461110	492511
LOC111055717	123.065	247.4	-1.00742	5.26803e-05	3.9865e-08	Down	NW_019107170.1	176856	198885
LOC111046101	179.383	360.553	-1.00716	5.29597e-05	0.000383563	Down	NW_019105854.1	371392	383030	COQ3
LOC111060005	28.159	56.5761	-1.0066	4.6999e-05	0.000428239	Down	NW_019108935.1	340	13944
LOC111053814	372.325	747.955	-1.00639	5.32056e-05	3.41421e-05	Down	NW_019106783.1	194898	198596	-	-
LOC111049787	39.6312	79.5901	-1.00595	4.95132e-05	0.000279853	Down	NW_019106213.1	186787	324521
LOC111045980	22.9444	46.028	-1.00437	4.50601e-05	4.4479e-07	Down	NW_019105845.1	580968	620925
LOC111050548	22.9444	46.028	-1.00437	4.50601e-05	5.25996e-08	Down	NW_019106306.1	83527	142097		Immunoglobulin
LOC111063129	814.525	1633.03	-1.00352	5.32967e-05	0.000575135	Down	NW_019105628.1	595139	652456		Belongs to the sodium neurotransmitter symporter (SNF) (TC 2.A.22) family
LOC111044088	248.216	496.719	-1.00083	5.30949e-05	3.34054e-15	Down	NW_019105717.1	496157	504528	KDM8	Cupin superfamily protein
LOC111055311	53.1892	106.44	-1.00083	5.09914e-05	0.000462694	Down	NW_019107069.1	158686	165886	-	-
