# Supplementary material for: Unveiling Nilaparvata lugens Stål Genes Defining Compatible and Incompatible Interactions with Rice through Transcriptome Analysis and Gene Silencing
Source: Curr Issues Mol Biol. 2023 Aug 16;45(8):6790–803. doi: 10.3390/cimb45080429 (PMC10453277; doi:10.3390/cimb45080429)
Supplement: Supplementary file 1 [file cimb-45-00429-s001.zip › Table S4.xlsx]

## Sheet: Table S4
Supplementary Table S4. The correlation table between the BPH_PTB33 and BPH_TN1 libraries as analyzed by the Spearman correlation analysis.
R2	BPH_PTB33	BPH_TN1
BPH_PTB33	1	0.766
BPH_TN1	0.766	1
